# Supplementary material for: Analysis of research hotspots and trends in epididymitis from 2014 to 2025: a visual analysis based on bibliometrics and scientific graphs from multiple databases
Source: Front Med (Lausanne). 2026 Apr 20;13:1748905. doi: 10.3389/fmed.2026.1748905 (PMC13135969; doi:10.3389/fmed.2026.1748905)
Supplement: Supplementary file 1 [file Table_1.xlsx]

## Sheet: SourceLocImpact
Source	h_index	g_index	m_index	TC	NP	PY_start
ANDROLOGIA	10	12	0.909091	230	12	2015
ASIAN JOURNAL OF ANDROLOGY	8	10	0.666667	196	10	2014
BIOLOGY OF REPRODUCTION	6	7	0.545455	143	7	2015
FRONTIERS IN IMMUNOLOGY	6	8	0.5	190	8	2014
ANDROLOGY	5	12	0.416667	176	12	2014
JOURNAL OF PEDIATRIC UROLOGY	5	6	0.555556	63	6	2017
BMC UROLOGY	4	8	0.571429	77	8	2019
FRONTIERS IN VETERINARY SCIENCE	4	6	0.571429	61	6	2019
HUMAN REPRODUCTION	4	4	0.333333	68	4	2014
INTERNATIONAL BRAZ J UROL	4	6	0.333333	44	6	2014
INTERNATIONAL JOURNAL OF STD & AIDS	4	6	0.444444	79	6	2017
JOURNAL OF INFECTION AND CHEMOTHERAPY	4	6	0.4	46	6	2016
JOURNAL OF ULTRASOUND IN MEDICINE	4	4	0.333333	74	4	2014
JOURNAL OF UROLOGY	4	4	0.333333	181	4	2014
MEDICINE	4	6	0.444444	52	12	2017
TRANSLATIONAL ANDROLOGY AND UROLOGY	4	7	0.444444	108	7	2017
UROLOGY	4	7	0.4	55	12	2016
WORLD JOURNAL OF UROLOGY	4	5	0.4	54	5	2016
AMERICAN FAMILY PHYSICIAN	3	3	0.25	94	3	2014
BMC INFECTIOUS DISEASES	3	5	0.3	53	5	2016
BMC VETERINARY RESEARCH	3	4	0.272727	44	4	2015
EUROPEAN JOURNAL OF CLINICAL MICROBIOLOGY & INFECTIOUS DISEASES	3	3	0.375	23	3	2018
EUROPEAN UROLOGY	3	3	0.272727	268	3	2015
JOURNAL OF PEDIATRIC SURGERY	3	3	0.272727	34	3	2015
MODERN RHEUMATOLOGY	3	5	0.428571	71	5	2019
MOLECULAR HUMAN REPRODUCTION	3	3	0.5	67	3	2020
PLOS ONE	3	5	0.25	32	6	2014
SCIENTIFIC REPORTS	3	5	0.3	63	5	2016
SEXUALLY TRANSMITTED INFECTIONS	3	4	0.333333	27	4	2017
SMALL RUMINANT RESEARCH	3	5	0.3	33	6	2016
ABDOMINAL RADIOLOGY	2	4	0.333333	41	4	2020
AMERICAN JOURNAL OF EMERGENCY MEDICINE	2	2	0.25	36	2	2018
AMERICAN JOURNAL OF REPRODUCTIVE IMMUNOLOGY	2	2	0.166667	21	2	2014
ANNALS OF THE ROYAL COLLEGE OF SURGEONS OF ENGLAND	2	2	0.166667	16	2	2014
ANTONIE VAN LEEUWENHOEK INTERNATIONAL JOURNAL OF GENERAL AND MOLECULAR MICROBIOLOGY	2	2	0.285714	14	2	2019
AVIAN DISEASES	2	2	0.4	42	2	2021
BIOMED RESEARCH INTERNATIONAL	2	2	0.2	170	2	2016
CANADIAN JOURNAL OF UROLOGY	2	3	0.166667	88	3	2014
CLINICAL AND EXPERIMENTAL RHEUMATOLOGY	2	2	0.181818	9	2	2015
COCHRANE DATABASE OF SYSTEMATIC REVIEWS	2	2	0.2	102	2	2016
CUAJ-CANADIAN UROLOGICAL ASSOCIATION JOURNAL	2	4	0.181818	29	4	2015
ECOTOXICOLOGY AND ENVIRONMENTAL SAFETY	2	2	0.4	21	2	2021
EUROPEAN JOURNAL OF PEDIATRIC SURGERY	2	2	0.25	18	2	2018
FRONTIERS IN MICROBIOLOGY	2	2	0.181818	24	2	2015
FRONTIERS IN PEDIATRICS	2	2	0.285714	26	2	2019
FRONTIERS IN SURGERY	2	2	0.333333	5	3	2020
INTERNATIONAL JOURNAL OF ENDOCRINOLOGY	2	3	0.166667	23	3	2014
INTERNATIONAL JOURNAL OF UROLOGY	2	2	0.222222	15	2	2017
INTERNATIONAL UROLOGY AND NEPHROLOGY	2	2	0.166667	14	2	2014
JAMA-JOURNAL OF THE AMERICAN MEDICAL ASSOCIATION	2	2	0.4	143	2	2021
JOURNAL OF CLINICAL MICROBIOLOGY	2	2	0.166667	26	2	2014
JOURNAL OF CLINICAL ULTRASOUND	2	5	0.181818	26	5	2015
JOURNAL OF ENDOUROLOGY	2	2	0.2	15	2	2016
JOURNAL OF EQUINE VETERINARY SCIENCE	2	2	0.166667	14	2	2014
JOURNAL OF INFECTIOUS DISEASES	2	2	0.222222	63	2	2017
JOURNAL OF MEDICAL VIROLOGY	2	2	0.4	54	2	2021
JOURNAL OF THE EUROPEAN ACADEMY OF DERMATOLOGY AND VENEREOLOGY	2	2	0.2	370	2	2016
JOURNAL OF VETERINARY DIAGNOSTIC INVESTIGATION	2	3	0.285714	15	3	2019
PAKISTAN VETERINARY JOURNAL	2	3	0.181818	12	3	2015
PARASITOLOGY RESEARCH	2	2	0.181818	69	2	2015
PATHOGENS	2	2	0.333333	13	2	2020
PEDIATRIC RADIOLOGY	2	2	0.181818	96	2	2015
PROCEEDINGS OF THE NATIONAL ACADEMY OF SCIENCES OF THE UNITED STATES OF AMERICA	2	2	0.4	38	2	2021
RESEARCH IN VETERINARY SCIENCE	2	2	0.4	7	2	2021
RHEUMATOLOGY	2	2	0.222222	64	2	2017
SEXUALLY TRANSMITTED DISEASES	2	2	0.222222	8	2	2017
TROPICAL ANIMAL HEALTH AND PRODUCTION	2	2	0.222222	15	2	2017
ULTRASOUND QUARTERLY	2	2	0.181818	7	5	2015
VETERINARY MICROBIOLOGY	2	3	0.181818	67	3	2015
VETERINARY PATHOLOGY	2	2	0.181818	53	2	2015
WORLD JOURNAL OF MENS HEALTH	2	2	0.222222	44	2	2017
ABDOMINAL IMAGING	1	1	0.0833333	4	1	2014
ACADEMIC EMERGENCY MEDICINE	1	1	0.111111	51	1	2017
ACTA CRYSTALLOGRAPHICA SECTION F-STRUCTURAL BIOLOGY COMMUNICATIONS	1	1	0.5	1	1	2024
ACTA DERMATO-VENEREOLOGICA	1	1	0.1	2	1	2016
ACTA HISTOCHEMICA	1	1	0.1	7	1	2016
ACTA MEDICA OKAYAMA	1	1	0.2	1	1	2021
ACTA RADIOLOGICA	1	1	0.125	5	1	2018
ACTA VETERINARIA-BEOGRAD	1	1	0.5	1	1	2024
AMERICAN JOURNAL OF PATHOLOGY	1	1	0.125	31	1	2018
AMERICAN JOURNAL OF TROPICAL MEDICINE AND HYGIENE	1	2	0.142857	7	2	2019
ANATOMICAL SCIENCE INTERNATIONAL	1	1	0.0833333	11	1	2014
ANIMALS	1	1	0.166667	15	1	2020
ANTIBIOTICS-BASEL	1	1	0.333333	3	1	2023
ANTIMICROBIAL AGENTS AND CHEMOTHERAPY	1	1	0.166667	87	1	2020
ARCHIVOS ESPANOLES DE UROLOGIA	1	1	0.142857	2	2	2019
ARP RHEUMATOLOGY	1	1	0.333333	3	1	2023
ARQUIVO BRASILEIRO DE MEDICINA VETERINARIA E ZOOTECNIA	1	2	0.0833333	6	2	2014
AVIAN PATHOLOGY	1	1	0.0833333	18	1	2014
BIOENGINEERED	1	1	0.2	4	1	2021
BIRTH DEFECTS RESEARCH PART B-DEVELOPMENTAL AND REPRODUCTIVE TOXICOLOGY	1	1	0.0833333	4	1	2014
BMC IMMUNOLOGY	1	1	0.2	1	1	2021
BRAIN & DEVELOPMENT	1	1	0.2	2	1	2021
BRAZILIAN JOURNAL OF MICROBIOLOGY	1	1	0.0833333	11	1	2014
BUFFALO BULLETIN	1	1	0.0833333	2	1	2014
CANADIAN JOURNAL OF INFECTIOUS DISEASES & MEDICAL MICROBIOLOGY	1	1	0.111111	4	1	2017
CANADIAN VETERINARY JOURNAL-REVUE VETERINAIRE CANADIENNE	1	1	0.166667	3	1	2020
CANCER IMAGING	1	1	0.0833333	20	1	2014
CARDIOLOGY	1	1	0.0833333	6	1	2014
CELL AND TISSUE RESEARCH	1	1	0.166667	16	1	2020
CELLULAR AND MOLECULAR LIFE SCIENCES	1	1	0.333333	8	1	2023
CHILDREN-BASEL	1	1	0.25	4	1	2022
CHINESE JOURNAL OF NATURAL MEDICINES	1	1	0.333333	14	1	2023
CLINICAL IMAGING	1	1	0.2	5	1	2021
CLINICAL IMMUNOLOGY	1	1	0.2	3	1	2021
CLINICAL INFECTIOUS DISEASES	1	1	0.0909091	19	1	2015
CLINICAL MICROBIOLOGY AND INFECTION	1	1	0.0833333	32	1	2014
CLINICAL PHARMACOKINETICS	1	1	0.5	2	1	2024
CLINICAL RHEUMATOLOGY	1	1	0.166667	7	1	2020
CLINICS IN DERMATOLOGY	1	1	0.0833333	26	1	2014
COMPARATIVE MEDICINE	1	1	0.125	4	1	2018
CRITICAL REVIEWS IN MICROBIOLOGY	1	1	0.25	12	1	2022
CURRENT MEDICAL SCIENCE	1	1	0.5	2	1	2024
CURRENT UROLOGY REPORTS	1	1	0.125	4	1	2018
CYTOJOURNAL	1	1	0.111111	3	1	2017
CYTOPATHOLOGY	1	1	0.111111	3	1	2017
DEUTSCHES ARZTEBLATT INTERNATIONAL	1	1	0.111111	134	1	2017
DIAGNOSTIC CYTOPATHOLOGY	1	1	0.166667	2	1	2020
DIAGNOSTICS	1	1	1	6	1	2025
EFSA JOURNAL	1	1	0.111111	3	1	2017
ELIFE	1	1	0.25	17	1	2022
EMBO MOLECULAR MEDICINE	1	1	0.5	10	1	2024
EMERGENCY MEDICINE CLINICS OF NORTH AMERICA	1	1	0.142857	10	1	2019
ENVIRONMENTAL SCIENCE AND POLLUTION RESEARCH	1	1	0.0833333	21	1	2014
EUROPEAN JOURNAL OF EMERGENCY MEDICINE	1	1	0.0909091	18	1	2015
EUROPEAN UROLOGY FOCUS	1	1	0.2	7	1	2021
EUROPEAN UROLOGY SUPPLEMENTS	1	1	0.111111	15	1	2017
EVIDENCE-BASED COMPLEMENTARY AND ALTERNATIVE MEDICINE	1	1	0.2	2	1	2021
EXPERT OPINION ON PHARMACOTHERAPY	1	1	0.25	2	1	2022
FEMS MICROBIOLOGY LETTERS	1	1	0.333333	5	1	2023
FERTILITY AND STERILITY	1	1	0.0833333	25	1	2014
FRONTIERS IN CELLULAR AND INFECTION MICROBIOLOGY	1	2	0.2	13	2	2021
FRONTIERS IN GENETICS	1	1	0.333333	1	1	2023
FRONTIERS IN PUBLIC HEALTH	1	1	0.333333	1	1	2023
GUT	1	1	0.166667	244	1	2020
GYNECOLOGICAL ENDOCRINOLOGY	1	1	0.5	2	1	2024
HELIYON	1	1	0.5	2	1	2024
HERNIA	1	1	0.0909091	6	1	2015
HUMAN FERTILITY	1	1	0.25	15	1	2022
HUMAN PATHOLOGY	1	1	0.125	2	1	2018
HUMAN REPRODUCTION UPDATE	1	1	0.125	175	1	2018
IMMUNOLOGY LETTERS	1	1	0.142857	21	1	2019
INDIAN JOURNAL OF ANIMAL RESEARCH	1	1	0.25	2	2	2022
INDIAN JOURNAL OF MEDICAL RESEARCH	1	1	0.25	3	1	2022
INDIAN JOURNAL OF OPHTHALMOLOGY	1	1	0.125	2	1	2018
INDIAN JOURNAL OF PATHOLOGY AND MICROBIOLOGY	1	1	0.166667	3	1	2020
INDIAN JOURNAL OF SURGERY	1	1	0.0909091	3	2	2015
INFECTION	1	1	0.333333	3	1	2023
INFECTION AND DRUG RESISTANCE	1	1	0.2	2	1	2021
INFECTION AND IMMUNITY	1	1	0.0833333	19	1	2014
INFLAMMATION	1	1	0.166667	5	1	2020
INORGANIC CHEMISTRY COMMUNICATIONS	1	1	0.25	1	1	2022
INTERNATIONAL IMMUNOPHARMACOLOGY	1	1	0.166667	13	1	2020
INTERNATIONAL JOURNAL OF CANCER	1	1	0.125	12	1	2018
INTERNATIONAL JOURNAL OF CLINICAL AND EXPERIMENTAL PATHOLOGY	1	1	0.111111	1	1	2017
INTERNATIONAL JOURNAL OF CLINICAL PRACTICE	1	1	0.2	45	1	2021
INTERNATIONAL JOURNAL OF IMPOTENCE RESEARCH	1	1	0.166667	2	1	2020
INTERNATIONAL JOURNAL OF INFECTIOUS DISEASES	1	1	0.25	5	1	2022
INTERNATIONAL JOURNAL OF MOLECULAR SCIENCES	1	1	0.333333	6	1	2023
INTERNATIONAL JOURNAL OF MORPHOLOGY	1	1	0.5	2	1	2024
INTERNATIONAL JOURNAL OF NURSING STUDIES	1	1	0.111111	33	1	2017
INTERNATIONAL JOURNAL OF RHEUMATIC DISEASES	1	1	0.1	70	1	2016
INTERNATIONAL SURGERY	1	1	0.0833333	8	1	2014
INVESTIGATIVE AND CLINICAL UROLOGY	1	1	0.111111	4	1	2017
IRANIAN RED CRESCENT MEDICAL JOURNAL	1	1	0.0833333	4	1	2014
JAAPA-JOURNAL OF THE AMERICAN ACADEMY OF PHYSICIAN ASSISTANTS	1	1	0.1	2	1	2016
JAPANESE JOURNAL OF RADIOLOGY	1	1	0.25	5	1	2022
JCPSP-JOURNAL OF THE COLLEGE OF PHYSICIANS AND SURGEONS PAKISTAN	1	1	0.166667	2	1	2020
JOURNAL OF ASSISTED REPRODUCTION AND GENETICS	1	1	0.166667	16	1	2020
JOURNAL OF ATHLETIC TRAINING	1	1	0.1	2	1	2016
JOURNAL OF BIOLOGICAL CHEMISTRY	1	1	0.1	10	1	2016
JOURNAL OF BIOLOGICAL REGULATORS AND HOMEOSTATIC AGENTS	1	1	0.166667	13	1	2020
JOURNAL OF CLINICAL MEDICINE	1	1	0.25	8	1	2022
JOURNAL OF COMPARATIVE PATHOLOGY	1	1	0.333333	1	1	2023
JOURNAL OF INFECTION IN DEVELOPING COUNTRIES	1	1	0.333333	7	1	2023
JOURNAL OF INFLAMMATION RESEARCH	1	1	0.25	8	1	2022
JOURNAL OF INTERNATIONAL MEDICAL RESEARCH	1	1	0.0833333	28	1	2014
JOURNAL OF MATERIALS SCIENCE-MATERIALS IN MEDICINE	1	1	0.0833333	50	1	2014
JOURNAL OF MICROBIOLOGY IMMUNOLOGY AND INFECTION	1	1	0.125	21	1	2018
JOURNAL OF PATHOLOGY	1	1	0.1	49	1	2016
JOURNAL OF PEDIATRIC HEMATOLOGY ONCOLOGY	1	1	0.2	12	1	2021
JOURNAL OF REHABILITATION MEDICINE	1	1	0.111111	2	1	2017
JOURNAL OF REPRODUCTIVE IMMUNOLOGY	1	1	0.5	3	1	2024
JOURNAL OF SEXUAL MEDICINE	1	1	0.0833333	21	1	2014
JOURNAL OF SPINAL CORD MEDICINE	1	1	0.5	3	1	2024
JOURNAL OF VASCULAR AND INTERVENTIONAL RADIOLOGY	1	1	0.0833333	12	1	2014
JOURNAL OF VETERINARY MEDICAL SCIENCE	1	1	0.0909091	4	1	2015
JOURNAL OF WILDLIFE DISEASES	1	1	0.0909091	13	1	2015
JOURNAL OF X-RAY SCIENCE AND TECHNOLOGY	1	1	0.166667	11	1	2020
JOVE-JOURNAL OF VISUALIZED EXPERIMENTS	1	1	1	1	1	2025
MEDICAL ULTRASONOGRAPHY	1	1	0.25	2	1	2022
MICROBIAL PATHOGENESIS	1	1	0.142857	7	1	2019
MICROORGANISMS	1	1	0.333333	11	1	2023
MILITARY MEDICINE	1	1	0.166667	2	1	2020
MOLECULAR AND CELLULAR ENDOCRINOLOGY	1	1	0.125	12	1	2018
NEUROMODULATION	1	1	0.1	9	1	2016
NEW ZEALAND VETERINARY JOURNAL	1	1	0.0833333	13	1	2014
ONCOLOGIST	1	1	0.142857	34	1	2019
OPEN FORUM INFECTIOUS DISEASES	1	1	0.125	15	1	2018
PAKISTAN JOURNAL OF MEDICAL SCIENCES	1	1	0.0833333	9	1	2014
PAKISTAN JOURNAL OF ZOOLOGY	1	1	0.142857	3	2	2019
PEDIATRIC EMERGENCY CARE	1	2	0.2	10	2	2021
PEDIATRICS INTERNATIONAL	1	1	1	1	1	2025
PESQUISA VETERINARIA BRASILEIRA	1	1	0.1	2	2	2016
PHARMACOTHERAPY	1	1	0.0909091	9	1	2015
PLOS NEGLECTED TROPICAL DISEASES	1	1	0.2	8	1	2021
POLISH JOURNAL OF ENVIRONMENTAL STUDIES	1	1	0.1	6	1	2016
POSTGRADUATE MEDICINE	1	1	0.333333	1	1	2023
PREVENTIVE VETERINARY MEDICINE	1	1	0.0909091	8	1	2015
PROGRES EN UROLOGIE	1	1	0.25	1	2	2022
RADIOGRAPHICS	1	1	0.2	21	1	2021
REPRODUCTION	1	1	1	1	1	2025
REPRODUCTION IN DOMESTIC ANIMALS	1	1	0.5	1	1	2024
REPRODUCTIVE BIOLOGY	1	1	0.25	1	1	2022
REVISTA DA SOCIEDADE BRASILEIRA DE MEDICINA TROPICAL	1	1	0.111111	2	1	2017
REVISTA DO INSTITUTO DE MEDICINA TROPICAL DE SAO PAULO	1	1	0.111111	3	2	2017
RHEUMATOLOGY INTERNATIONAL	1	1	0.0833333	7	1	2014
SAO PAULO MEDICAL JOURNAL	1	1	0.0833333	1	1	2014
SCANDINAVIAN JOURNAL OF UROLOGY	1	1	0.125	3	1	2018
SCHWEIZER ARCHIV FUR TIERHEILKUNDE	1	1	0.125	14	1	2018
SCIENTIFIC WORLD JOURNAL	1	1	0.0833333	14	1	2014
SEMINARS IN NUCLEAR MEDICINE	1	1	0.333333	3	1	2023
SEMINARS IN ULTRASOUND CT AND MRI	1	1	0.25	4	1	2022
SPINAL CORD	1	1	0.1	21	1	2016
SURGICAL CLINICS OF NORTH AMERICA	1	1	0.111111	39	1	2017
SURGICAL INFECTIONS	1	1	0.166667	2	1	2020
SYSTEMS BIOLOGY IN REPRODUCTIVE MEDICINE	1	1	0.142857	20	1	2019
TOPICS IN COMPANION ANIMAL MEDICINE	1	1	0.0909091	8	1	2015
TRANSBOUNDARY AND EMERGING DISEASES	1	1	0.2	13	1	2021
TRANSPLANT INFECTIOUS DISEASE	1	1	0.125	1	1	2018
TROPICAL MEDICINE AND INFECTIOUS DISEASE	1	1	0.5	5	1	2024
TURKISH JOURNAL OF VETERINARY & ANIMAL SCIENCES	1	1	0.111111	2	1	2017
ULTRASTRUCTURAL PATHOLOGY	1	1	0.5	1	1	2024
UROLOGIA INTERNATIONALIS	1	1	0.0833333	3	1	2014
UROLOGY JOURNAL	1	2	0.0833333	11	2	2014
VETERINARIA ITALIANA	1	1	0.0833333	7	1	2014
VETERINARY CLINICS OF NORTH AMERICA-FOOD ANIMAL PRACTICE	1	1	0.2	7	1	2021
VETERINARY IMMUNOLOGY AND IMMUNOPATHOLOGY	1	2	0.142857	13	2	2019
VETERINARY JOURNAL	1	1	0.1	2	1	2016
VETERINARY PARASITOLOGY	1	1	0.25	3	1	2022
VETERINARY RESEARCH	1	1	0.0833333	29	1	2014
VIRTUAL REALITY	1	1	0.142857	15	1	2019
VIRUS RESEARCH	1	1	0.1	8	1	2016
WEST INDIAN MEDICAL JOURNAL	1	1	0.1	3	2	2016
WORLD JOURNAL OF CLINICAL CASES	1	1	0.166667	1	2	2020

## Sheet: AuthorLocImpact
Author	h_index	g_index	m_index	TC	NP	PY_start
PILATZ ADRIAN	11	15	0.916667	698	15	2014
MEINHARDT ANDREAS	10	12	0.833333	437	12	2014
BHUSHAN SUDHANSHU	8	8	0.666667	344	8	2014
SCHUPPE HANS-CHRISTIAN	8	11	0.666667	480	11	2014
HEDGER MARK P.	6	7	0.545455	355	7	2015
WAGENLEHNER FLORIAN	6	8	0.5	289	8	2014
WEIDNER WOLFGANG	6	6	0.5	284	6	2014
LOVELAND KATE L.	5	5	0.5	126	5	2016
MICHEL VERA	5	5	0.416667	321	5	2014
CALOGERO ALDO E.	4	5	0.333333	46	5	2014
CONDORELLI ROSITA A.	4	5	0.333333	46	5	2014
FIJAK MONIKA	4	4	0.333333	214	4	2014
HOSSAIN HAMID	4	4	0.333333	249	4	2014
LA VIGNERA SANDRO	4	5	0.333333	46	5	2014
MIDDENDORFF RALF	4	4	0.4	110	4	2016
AKHLAGHI MASSOOMEH	3	3	0.25	107	3	2014
ARIMOTO JUN	3	3	0.333333	97	3	2017
AVELLAR MARIA CHRISTINA W.	3	3	0.375	66	3	2018
CHAMS-DAVATCHI CHEYDA	3	3	0.25	107	3	2014
CHEN BIN	3	3	0.428571	36	3	2019
DAVATCHI FEREYDOUN	3	3	0.25	107	3	2014
DIEMER THORSTEN	3	4	0.272727	178	4	2015
DUAN YONG-GANG	3	4	0.75	25	4	2022
FUJISAWA MASATO	3	3	0.3	32	3	2016
HAN DAISHU	3	4	0.3	84	4	2016
HORITA NOBUYUKI	3	3	0.333333	97	3	2017
ISHIDO MIZUHO	3	3	0.333333	97	3	2017
ISHIDO TAKEHITO	3	3	0.333333	97	3	2017
KANEKO TAKESHI	3	3	0.333333	97	3	2017
KATO SHINGO	3	3	0.333333	97	3	2017
KAWAGOE TATSUKATA	3	3	0.333333	97	3	2017
KIRINO YOHEI	3	3	0.333333	97	3	2017
KUROSAWA MICHIKO	3	3	0.333333	97	3	2017
LI YANFENG	3	3	0.75	20	3	2022
LIU JIN-CHUAN	3	4	0.75	25	4	2022
LIU PENGJU	3	3	0.75	12	4	2022
MCLAUGHLIN EILEEN A.	3	3	0.25	125	3	2014
MINEGISHI KAORU	3	3	0.333333	97	3	2017
MIZUKI NOBUHISA	3	3	0.333333	97	3	2017
NADJI ABDOLHADI	3	3	0.25	107	3	2014
NEGRETE-ABASCAL ERASMO	3	3	0.375	21	3	2018
PLEUGER CHRISTIANE	3	3	0.5	50	3	2020
QIN YONG	3	3	0.75	12	4	2022
REDGROVE KATE A.	3	3	0.25	125	3	2014
SHAHRAM FARHAD	3	3	0.25	107	3	2014
SHIBUYA ETSUKO	3	3	0.333333	97	3	2017
SILVA ERICK J. R.	3	3	0.375	66	3	2018
SONG XIN	3	3	0.428571	36	3	2019
TAKENO MITSUHIRO	3	3	0.333333	97	3	2017
TAKEUCHI MASAKI	3	3	0.333333	97	3	2017
VICARI ENZO	3	3	0.25	39	3	2014
WANG PENG	3	3	0.75	20	3	2022
WIJAYARATHNA RUKMALI	3	3	0.428571	31	3	2019
WU HAN	3	3	0.3	88	3	2016
YANG CHEN	3	4	0.75	25	4	2022
YOSHIMI RYUSUKE	3	3	0.333333	97	3	2017
YU XUDONG	3	3	0.428571	11	3	2019
ABASCAL ERASMO NEGRETE	2	2	0.333333	11	2	2020
AI DINGDING	2	2	0.5	20	2	2022
ALBERTO GOLDBAUM FERNANDO	2	2	0.285714	18	2	2019
ALLAM JEAN-PIERRE	2	2	0.166667	12	2	2014
ALMEIDA PRISCILA G. C.	2	2	0.4	18	2	2021
ANDRADE ALEXANDRE D.	2	2	0.4	18	2	2021
ARAKAWA SOICHI	2	2	0.2	15	2	2016
ARMITAGE CHARLES W.	2	2	0.181818	44	2	2015
ASHOFTEH FARIMAH	2	2	0.166667	77	2	2014
BAO BINGHAO	2	2	0.285714	8	3	2019
BEAGLEY KENNETH W.	2	2	0.181818	44	2	2015
BHUSHAN S.	2	2	0.181818	43	2	2015
BIANCHETTI MARIO G.	2	2	0.25	19	2	2018
BRETON SYLVIE	2	2	0.333333	37	2	2020
BROWN DENNIS	2	2	0.333333	51	2	2020
CHAKRABORTY TRINAD	2	2	0.166667	94	2	2014
CHEN FEI	2	2	0.285714	9	2	2019
CHEN RAN	2	2	0.285714	66	2	2019
CHIU PHILIP CHI-NGONG	2	2	0.666667	11	2	2023
CHUN FELIX K. H.	2	2	0.333333	9	2	2020
CORONA G.	2	2	0.166667	65	2	2014
COSTA LUCIANA F.	2	2	0.166667	29	2	2014
CUSINI M.	2	2	0.2	370	2	2016
CVETNIC ZELJKO	2	2	0.166667	9	2	2014
DAI HENGHENG	2	2	0.285714	8	2	2019
DEVLIES WOUT	2	2	0.333333	123	2	2020
DOMANN EUGEN	2	2	0.181818	90	2	2015
FAEZI TAHEREH	2	2	0.2	100	2	2016
FERNANDO MONTES-GARCIA J.	2	2	0.25	13	2	2018
FTHENAKIS G. C.	2	2	0.181818	66	2	2015
FUKUMOTO TAKESHI	2	2	0.285714	35	2	2019
GARIN-BASTUJI BRUNO	2	2	0.181818	25	2	2015
GHODSI ZAHRA	2	2	0.2	100	2	2016
GOMBERG M.	2	2	0.2	370	2	2016
GOULETSOU P. G.	2	2	0.181818	30	2	2015
GRAEFEN MARKUS	2	2	0.2	27	2	2016
GU HAI	2	2	0.5	8	3	2022
GUENTHER STEFAN	2	2	0.333333	49	2	2020
HAIDL GERHARD	2	2	0.166667	12	2	2014
HALLAK JORGE	2	2	0.25	84	2	2018
HAYASHI TAKAHIKO	2	2	0.222222	76	2	2017
HE CHUNYU	2	2	0.333333	38	2	2020
HEGARTY JOSEPHINE	2	2	0.222222	48	2	2017
HERMOSILLA CARLOS	2	3	0.285714	38	3	2019
HOEH BENEDIKT	2	2	0.333333	9	2	2020
HOERR FREDERIC J.	2	2	0.4	42	2	2021
HORIE YUKIHIRO	2	2	0.333333	28	2	2020
HUANG DONGHUI	2	2	0.333333	38	2	2020
ISHIGATSUBO YOSHIAKI	2	2	0.222222	76	2	2017
ITO SHIN	2	2	0.2	29	2	2016
JARVI KEITH A.	2	2	0.166667	34	2	2014
JENSEN J. S.	2	2	0.2	370	2	2016
KAISER ROLF	2	2	0.181818	79	2	2015
KARAKIEWICZ PIERRE I.	2	2	0.2	22	2	2016
KAYA S.	2	2	0.166667	64	2	2014
KIM HYUN CHEOL	2	2	0.166667	24	2	2014
KITAICHI NOBUYOSHI	2	2	0.333333	28	2	2020
KLEIN BRITTA	2	2	0.285714	44	2	2019
KLUTH LUIS A.	2	2	0.333333	9	2	2020
KUSHIMA HELIO	2	2	0.4	18	2	2021
LANDERS MARGARET	2	2	0.222222	48	2	2017
LANG TALI	2	2	0.166667	44	2	2014
LAVA SEBASTIANO A. G.	2	2	0.25	19	2	2018
LEI YI	2	2	0.285714	8	2	2019
LEVINE LAURENCE A.	2	2	0.2	45	2	2016
LI HAISONG	2	2	0.285714	8	2	2019
LI JIANLIN	2	2	0.5	16	2	2022
LI JIE	2	3	0.166667	33	3	2014
LI YAN	2	2	0.166667	27	2	2014
LIAO AIHUA	2	2	0.333333	38	2	2020
LIN NANHE	2	2	0.285714	23	2	2019
LIU YUAN	2	2	0.5	9	2	2022
LOTTI F.	2	2	0.166667	65	2	2014
LOW NICOLA	2	2	0.2	52	2	2016
MAGGI M.	2	2	0.166667	65	2	2014
MANDEL PHILIPP	2	2	0.333333	9	2	2020
MANKERTZ ANNETTE	2	2	0.181818	79	2	2015
MARCELA ESTEIN SILVIA	2	2	0.285714	18	2	2019
MARIANI NOEMIA A. P.	2	2	0.4	18	2	2021
MASEROLI E.	2	2	0.166667	65	2	2014
MEGURO AKIRA	2	2	0.222222	76	2	2017
MEI CHUNLEI	2	2	0.333333	38	2	2020
MEINHARDT A.	2	2	0.181818	43	2	2015
MILANI GREGORIO P.	2	2	0.25	19	2	2018
MIZUKI RYUTA	2	2	0.285714	35	2	2019
MIZUKI YUKI	2	2	0.285714	35	2	2019
MOHTASHAM NEGIN	2	2	0.2	100	2	2016
MOI H.	2	2	0.2	370	2	2016
MONGIOI LAURA M.	2	3	0.2	16	3	2016
MORGIA GIUSEPPE	2	2	0.2	21	2	2016
NICOLAS NOUR	2	2	0.25	191	2	2018
PAIXAO TATIANE A.	2	3	0.166667	30	3	2014
PILATZ A.	2	2	0.181818	38	2	2015
PREISSER FELIX	2	2	0.333333	9	2	2020
RAMASAMY RANJITH	2	2	0.222222	36	2	2017
RENZ HARALD	2	2	0.166667	23	2	2014
SAAB MOHAMAD M.	2	2	0.222222	48	2	2017
SANCHEZ RAUL	2	3	0.285714	38	3	2019
SANTOS RENATO L.	2	3	0.166667	30	3	2014
SCHUETTLER CHRISTIAN G.	2	2	0.181818	90	2	2015
SCHULZ MABEL	2	3	0.285714	38	3	2019
SHAMS HORMOZ	2	2	0.2	100	2	2016
SHIGEMURA KATSUMI	2	2	0.222222	21	2	2017
SIDHU-MUNOZ REBECA S.	2	2	0.166667	37	2	2014
SINGH AMEETA E.	2	2	0.222222	8	2	2017
SIVAN BEZALEL	2	2	0.166667	11	2	2014
SKERLEV MIHAEL	2	2	0.166667	55	2	2014
SONDGEROTH KERRY S.	2	2	0.285714	10	2	2019
SPICIC SILVIO	2	2	0.166667	9	2	2014
TAN WEI PHIN	2	2	0.2	45	2	2016
TAUBERT ANJA	2	3	0.285714	38	3	2019
TAYLOR STEPHANIE N.	2	2	0.181818	22	2	2015
TUNG KENNETH S. K.	2	2	0.25	178	2	2018
UEHARA SHINYA	2	2	0.2	18	2	2016
URIBE PAMELA	2	2	0.333333	18	2	2020
VAZQUEZ-CRUZ CANDELARIO	2	2	0.285714	11	2	2019
VIZCAINO NIEVES	2	2	0.166667	37	2	2014
WADA KOICHIRO	2	4	0.2	20	4	2016
WANG BIN	2	3	0.285714	10	3	2019
WANG FEI	2	3	0.285714	66	3	2019
WANG JISHENG	2	2	0.285714	8	2	2019
WELTE MARIA N.	2	2	0.333333	9	2	2020
WENZEL MIKE	2	2	0.333333	9	2	2020
WU CHRISTOPHER	2	2	0.25	17	2	2018
YAMANE TAKAHIRO	2	2	0.222222	76	2	2017
YASUDA MITSURU	2	2	0.2	29	2	2016
YE HAO	2	2	0.285714	23	2	2019
YEUNG WILLIAM SHU-BIU	2	2	0.666667	11	2	2023
ZAMBRANO FABIOLA	2	3	0.285714	38	3	2019
ZENG QUN-XIONG	2	2	0.5	17	2	2022
ZENG QUNXIONG	2	2	1	8	2	2024
ZENTENO EDGAR	2	2	0.333333	13	2	2020
ZHAO HU	2	2	0.333333	27	2	2020
ZHOU QING	2	2	0.4	57	2	2021
ZINI ARMAND	2	2	0.25	40	2	2018
ZYLBERMAN VANESA	2	2	0.285714	18	2	2019
ABDELGAWAD HOSNY AHMED	1	1	0.5	1	1	2024
ABDELHAFEEZ HANAN H.	1	1	0.166667	10	1	2020
ABDOLAHI BAHAR SADEGHI	1	1	0.142857	30	1	2019
ABDOLLAHI BAHAR SADEGHI	1	1	0.0833333	7	1	2014
ABDUL-MUHSIN HAIDAR M.	1	1	0.142857	3	1	2019
ABENDROTH JAN	1	1	0.5	1	1	2024
ABO-OUF AMANY M.	1	1	0.5	1	1	2024
ABOELSOUD HEBA ABDELNASER	1	1	0.5	1	1	2024
ABU-SEIDA ASHRAF M.	1	1	0.0909091	7	1	2015
ACAR BANU	1	1	0.333333	3	1	2023
ACCORINTI M.	1	1	0.0909091	5	1	2015
ACHER P.	1	1	1	2	1	2025
ACHERMANN YVONNE	1	1	0.142857	24	1	2019
ACOSTA DIBARRAT JORGE PABLO	1	1	0.25	1	1	2022
ACOSTA-DIBARRAT JORGE	1	1	0.1	2	1	2016
ADAMS RICKY	1	1	0.142857	15	1	2019
ADDLA SANJAI K.	1	1	0.166667	2	1	2020
ADEGOKE ELIKANAH OLUSAYO	1	1	0.2	14	1	2021
ADOLFO FACCINI-MARTINEZ ALVARO	1	1	0.111111	2	1	2017
ADZIC-VUKICEVIC TATJANA	1	1	0.111111	3	1	2017
AESCHIMANN EVA	1	1	0.25	2	1	2022
AFSARLAR CAGATAY EVRIM	1	1	0.0909091	9	1	2015
AGALAR C.	1	1	0.0833333	32	1	2014
AGANOVIC LEJLA	1	1	0.125	15	1	2018
AGARWAL ASHOK	1	1	0.25	27	1	2022
AHAMED AZRAAN	1	1	0.2	4	1	2021
AHISKALIOGLU E. O.	1	1	0.111111	2	1	2017
AHMAD NAZIR	1	1	0.142857	2	1	2019
AHMED KAWKAB A.	1	1	0.0909091	7	1	2015
AHMED RAIS	1	1	0.142857	2	1	2019
AHN SUNG EUN	1	1	0.0909091	13	1	2015
AI MONGTING	1	1	0.25	6	1	2022
AK O.	1	1	0.0833333	32	1	2014
AKAN SERKAN	1	1	0.2	45	1	2021
AKGUL FETHIYE	1	1	0.333333	7	1	2023
AKGUL MAHMUT	1	1	0.333333	2	1	2023
AKGUNES E.	1	1	0.125	23	1	2018
AKHTAR MUHAMMAD SALEEM	1	1	0.142857	2	1	2019
AKIYAMA KIKUO	1	1	0.1	11	1	2016
AKIYAMA MASASHI	1	1	0.1	2	1	2016
AKONDY RAMA S.	1	1	0.111111	48	1	2017
AL SAID SAMI	1	1	0.25	1	1	2022
AL-SOBAYIL FAHD	1	1	0.142857	4	1	2019
ALAM SHUMYLE	1	1	0.0833333	7	1	2014
ALAYED ABDULLAH	1	1	0.2	5	1	2021
ALBAKR AHMED	1	1	0.25	1	1	2022
ALBERTO PAOLICCHI FERNANDO	1	1	0.142857	13	1	2019
ALBERTO QUINTERO-ELISEA JUAN	1	1	0.1	1	1	2016
ALBIGES LAURENCE	1	1	0.125	5	1	2018
ALCIN ADEM	1	1	0.2	45	1	2021
ALEJANDRA QUINTEROS DANIELA	1	1	0.142857	13	1	2019
ALEJANDRA RIVERO MARIANA	1	1	0.142857	13	1	2019
ALEJANDRO ROBLES CARLOS	1	1	0.1	2	1	2016
ALEXANDER BRENDA M.	1	1	0.2	2	1	2021
ALFANO MARILENA	1	1	0.2	3	1	2021
ALFANO V	1	1	0.166667	13	1	2020
ALFONSO MATILDE	1	1	0.25	5	1	2022
ALGHAMDI MARAM	1	1	0.2	5	1	2021
ALI AHMED	1	1	0.142857	4	1	2019
ALI FATMA ABO ZAKAIB	1	1	0.166667	10	1	2020
ALI I.	1	1	0.0909091	3	1	2015
ALI MUHAMMAD	1	1	0.142857	2	1	2019
ALICI O.	1	1	0.0833333	32	1	2014
ALKAN SEVIL	1	1	0.333333	7	1	2023
ALKUBEYYER BASSAM	1	1	0.2	5	1	2021
ALLAHKHAH ALIAKBAR	1	1	0.0833333	21	1	2014
ALONSO VERONICA	1	1	0.1	4	1	2016
ALPERN JONATHAN D.	1	1	0.142857	1	1	2019
ALPERT S. A.	1	1	0.111111	5	1	2017
ALREBDAWI KHALED	1	1	0.25	2	1	2022
ALSAID SAMI	1	1	0.25	27	1	2022
ALSHABYLI NAYEF	1	1	0.2	5	1	2021
ALSULIMAN TAMIM	1	1	0.25	2	1	2022
ALTAN MESUT	1	1	0.25	27	1	2022
ALTINDAG DENIZ	1	1	0.333333	7	1	2023
ALVARADO NATALIA	1	1	0.166667	15	1	2020
ALVAREZ JUAN G.	1	1	0.25	27	1	2022
ALVES CLEBERT J.	1	1	0.142857	7	1	2019
ALVES CLEBERT JOSE	1	1	0.0833333	11	1	2014
ALVES MARCO G.	1	1	0.25	27	1	2022
ALYAMI MUATH	1	1	0.2	5	1	2021
AMATO PATRIZIA	1	1	1	6	1	2025
AMBAR RAFAEL F.	1	1	0.25	27	1	2022
AMINOFF DALIA	1	1	0.25	3	1	2022
AMORIM ALINE T.	1	1	0.166667	6	1	2020
AN JING	1	1	0.2	8	1	2021
ANAGNOSTOPOULOU CHRISTINA	1	1	0.25	27	1	2022
ANDANI DIMPLE	1	1	0.111111	11	1	2017
ANDERSEN BERIT	1	1	0.1	49	1	2016
ANDO RYO	1	1	0.5	1	1	2024
ANDRADE YASMIN M. F. S.	1	1	0.166667	6	1	2020
ANDRES BOTERO-GARCIA CARLOS	1	1	0.111111	2	1	2017
ANDRESEN LIIS	1	1	0.1	22	1	2016
ANGEL DELGADO-TAPIA WILLY	1	1	0.142857	6	1	2019
ANICIC MILAN	1	1	0.5	1	1	2024
ANIS ANIS	1	1	0.5	1	1	2024
ANIS ARFAT	1	1	0.0833333	50	1	2014
ANNAM APARNA	1	1	0.0909091	16	1	2015
ANTONIO CASTILLO JUAN	1	1	0.25	3	1	2022
ANWAR ADEEL	1	1	0.166667	2	1	2020
ANZOLCH KARIN MARISE JAEGER	1	1	1	4	1	2025
APAYDIN SEMA	1	1	0.0909091	9	1	2015
ARAFA MOHAMED	1	2	0.25	28	2	2022
ARAGON-ARANDA BEATRIZ	1	1	0.142857	10	1	2019
ARAKAWA S.	1	1	0.1	21	1	2016
ARAKI MOTOO	1	3	0.111111	9	3	2017
ARAUJO MARCIO S.	1	1	0.0909091	15	1	2015
ARBEL CHEN	1	1	0.5	5	1	2024
ARCENAS RODNEY	1	2	0.333333	4	2	2023
ARENAS-GAMBOA ANGELA M.	1	1	0.2	5	1	2021
ARES-GOMEZ SONIA	1	1	0.25	3	1	2022
ARIYOSHI YUICHI	1	1	0.111111	7	1	2017
ARNETH BORROS	1	1	0.333333	4	1	2023
ARNOLD CAROLYN E.	1	1	0.2	2	1	2021
ARNOLD MIRJAM	1	1	0.2	2	1	2021
ARTYKOV RUSLAN	1	1	0.2	4	1	2021
ASADOLLAHZADE AHMAD	1	1	0.0833333	21	1	2014
ASLANI FERIAL	1	1	0.0833333	19	1	2014
ASOJO OLUWATOYIN A.	1	1	0.5	1	1	2024
ASTMAN NADAV	1	1	0.5	5	1	2024
ATILLA M. K.	1	1	0.125	23	1	2018
AURICH CHRISTINE	1	1	0.0833333	18	1	2014
AURICH SOPHIE	1	1	0.333333	7	1	2023
AUTIERI DOMENICO	1	1	0.0833333	20	1	2014
AVCI A.	1	1	0.0833333	32	1	2014
AVCI M.	1	1	0.0833333	32	1	2014
AVELLAR M. C. W.	1	1	0.142857	13	1	2019
AVERSA ANTONIO	1	1	0.2	5	1	2021
AVILA-GRANADOS LISA M.	1	1	0.2	5	1	2021
AWOLARAN GBENGA	1	1	0.25	4	1	2022
AYAZ MUHAMMAD MAZHAR	1	1	0.142857	2	1	2019
AYDIN M.	1	1	0.125	23	1	2018
AYDIN SONAY	1	1	0.25	2	1	2022
AZEVEDO SERGIO S.	1	1	0.142857	7	1	2019
AZZINARO JESSICA	1	1	0.111111	15	1	2017
BAARDA BENJAMIN I.	1	1	0.0909091	13	1	2015
BABA KYOKO	1	1	0.125	8	1	2018
BAKER KATE S.	1	1	0.142857	10	1	2019
BAKIRHAN HANDE	1	1	0.25	15	1	2022
BAKIRTAS HASAN	1	1	0.0833333	10	1	2014
BAKKALOGLU SEVCAN A.	1	1	0.333333	3	1	2023
BALACA ANTONINO	1	1	0.0909091	23	1	2015
BALALOVSKI DANCO	1	1	0.125	21	1	2018
BALDI E.	1	1	0.125	26	1	2018
BALDINELLI FRANCESCA	1	1	0.111111	3	1	2017
BALKO JUSTIN M.	1	1	0.142857	34	1	2019
BALT JAVZANDULAM	1	1	0.166667	7	1	2020
BANDARKAR ANJUM N.	1	1	0.125	80	1	2018
BANSIL RAJAT	1	1	0.333333	6	1	2023
BAO LIDAO	1	1	0.25	12	1	2022
BARAC ALEKSANDRA	1	1	0.111111	3	1	2017
BARAN A. I.	1	1	0.0833333	32	1	2014
BARBACCI-TOBIN ELSA G.	1	1	0.0833333	4	1	2014
BARBAGALLO FEDERICA	1	1	0.2	5	1	2021
BARBOSA MAYSA S.	1	1	0.166667	6	1	2020
BARKER ANDREW	1	1	0.25	5	1	2022
BARRACHINA F.	1	1	0.333333	8	1	2023
BARRACHINA FERRAN	1	1	0.333333	22	1	2023
BARRECA SANTINO	1	1	0.2	3	1	2021
BARRERO RAFAEL	1	1	0.1	4	1	2016
BARRETO AUGUSTO AZEVEDO	1	1	1	4	1	2025
BARRY MICHAEL J.	1	1	0.2	110	1	2021
BARTELSMAN MENNE	1	1	0.142857	7	1	2019
BARTKE A.	1	1	0.125	48	1	2018
BARTOLETTI RICCARDO	1	1	0.5	113	1	2024
BARTOLI L.	1	1	0.125	26	1	2018
BARZILAI AVIV	1	1	0.5	5	1	2024
BASTOS BRUNO L.	1	1	0.166667	6	1	2020
BATTISTONE M. A.	1	1	0.333333	8	1	2023
BATTISTONE MARIA A.	1	1	0.166667	29	1	2020
BATTISTONE MARIA AGUSTINA	1	1	0.333333	22	1	2023
BAUMGART-VOGT EVELINE	1	1	0.0833333	25	1	2014
BAUSCH KATHRIN	1	1	0.5	113	1	2024
BEAGLEY KENNETH	1	1	0.142857	25	1	2019
BECKER ANDREAS	1	1	0.2	7	1	2021
BEE ANJA	1	1	0.125	6	1	2018
BELARDIN LARISSA BERLOFFA	1	1	0.25	8	1	2022
BELICHA-VILLANUEVA ALAN	1	1	0.1	8	1	2016
BELLEANNEE CLEMENCE	1	1	0.25	8	1	2022
BELLIN MARIE FRANCE	1	1	0.125	5	1	2018
BELO SILVANA	1	1	0.0909091	23	1	2015
BELTRAN-BECK BEATRIZ	1	1	0.111111	3	1	2017
BEN MEIR DAVID	1	1	0.166667	4	1	2020
BENCE ANGEL RICARDO	1	1	0.25	5	1	2022
BENEGAS DIEGO	1	1	0.0833333	12	1	2014
BENIC MIROSLAV	1	1	0.111111	2	1	2017
BERGGRUEN SENTA	1	1	0.0833333	4	1	2014
BERGMANN M.	1	1	0.0909091	14	1	2015
BERGMANN MARTIN	1	1	0.142857	15	1	2019
BERNARDES FELIPE S.	1	1	0.2	36	1	2021
BERNBAUM JOHN G.	1	1	0.142857	15	1	2019
BERTELLI ANDRE	1	1	0.1	1	1	2016
BERTHELOT XAVIER	1	1	0.0909091	22	1	2015
BHALANI SHEETAL M.	1	1	0.0833333	4	1	2014
BHANDARKER KAILAS	1	1	0.25	4	1	2022
BHARDWAJ S.	1	1	0.111111	3	1	2017
BHARTI JYOTSNA NARESH	1	1	0.111111	3	1	2017
BHATTACHARYA JENNA	1	1	0.111111	3	1	2017
BHEENICK D.	1	1	1	2	1	2025
BHUYAN K.	1	1	0.0909091	3	1	2015
BI XIN YUN	1	1	0.166667	244	1	2020
BICOUT DOMINIQUE	1	1	0.111111	3	1	2017
BILLIA MICHELE	1	1	0.1	80	1	2016
BILLONE VALENTINA	1	1	1	6	1	2025
BIN FAYYAZ TALHA	1	1	0.166667	1	1	2020
BINIWALE SNEHA	1	1	0.166667	16	1	2020
BIRI HASAN	1	1	0.142857	2	1	2019
BIRRAUX JACQUES	1	1	0.25	2	1	2022
BISBJERG R.	1	1	0.125	3	1	2018
BISWAS B.	1	1	0.0909091	19	1	2015
BISWAS JYOTIRMAY	1	1	0.125	2	1	2018
BITKIN A.	1	1	0.125	23	1	2018
BLASK ANNA R.	1	1	0.125	80	1	2018
BLOOM ADAM	1	1	0.166667	2	1	2020
BOEHM KATHARINA	1	1	0.1	20	1	2016
BOETTCHER SINDY	1	1	0.333333	4	1	2023
BOHNERT DANIEL	1	1	0.25	17	1	2022
BOITRELLE FLORENCE	1	1	0.25	27	1	2022
BOLUKCU S.	1	1	0.0833333	32	1	2014
BONDAD J.	1	1	1	2	1	2025
BONILLA AMANDA	1	1	0.142857	15	1	2019
BONKAT GERNOT	1	1	0.5	113	1	2024
BORDEGARAY MATTHEW	1	1	0.0833333	12	1	2014
BORIE CONSUELO	1	1	0.166667	15	1	2020
BORJA NILO	1	1	0.0909091	23	1	2015
BORONAT FRANCISCO	1	1	0.1	13	1	2016
BOSILKOVSKI MILE	1	1	0.125	21	1	2018
BOSWELL REGHAN	1	1	0.5	1	1	2024
BOTNER ANETTE	1	1	0.111111	3	1	2017
BOURGEOIS FLORENCE	1	1	0.125	7	1	2018
BOURKE MOLLY M.	1	1	0.142857	10	1	2019
BOURNE CHRISTOPHER	1	1	0.2	2	1	2021
BOWLIN PAUL R.	1	1	0.111111	39	1	2017
BOZKURT F.	1	1	0.0833333	32	1	2014
BRANDLEY JUDITH	1	1	0.111111	6	1	2017
BRANGSCH HANKA	1	1	0.333333	7	1	2023
BRANSCOM LINDSEY A.	1	1	0.142857	8	1	2019
BRAWAND S. GOBELI	1	1	0.125	14	1	2018
BRETON S.	1	1	0.333333	8	1	2023
BRIDWELL RACHEL E.	1	1	0.2	29	1	2021
BRITO I	1	1	0.333333	3	1	2023
BROGLIA ALESSANDRO	1	1	0.111111	3	1	2017
BROGLIO MARCOS	1	1	1	4	1	2025
BROSETA ENRIQUE	1	1	0.1	13	1	2016
BROWN D.	1	1	0.333333	8	1	2023
BROWNE EVA	1	1	0.333333	4	1	2023
BROWNE JAMES A.	1	1	0.125	12	1	2018
BROWNE LORNA P.	1	1	0.0909091	16	1	2015
BRUYERE F.	1	1	0.333333	1	1	2023
BRUYERE FRANCK	1	1	0.5	113	1	2024
BRYAN EMILY R.	1	1	0.142857	19	1	2019
BRYCE ALAN H.	1	1	0.142857	3	1	2019
BU PEILI	1	1	0.0833333	6	1	2014
BULUT C.	1	1	0.0833333	32	1	2014
BURTNYK MATHIEU	1	1	0.1	80	1	2016
BUSETTO GIAN MARIA	1	1	0.25	27	1	2022
BUTTERWORTH ANDREW	1	1	0.111111	3	1	2017
CABANA MICHAEL	1	1	0.2	110	1	2021
CACCIOTTI JESSICA	1	1	0.0833333	20	1	2014
CAG Y.	1	1	0.0833333	32	1	2014
CAI GUOFENG	1	1	0.333333	3	2	2023
CAI TOMMASO	1	1	0.5	113	1	2024
CAI YINGYUN	1	1	0.142857	15	1	2019
CAI Z.	1	1	0.1	22	1	2016
CAINE VERA	1	1	0.125	2	1	2018
CAL-PEREYRA LUIS	1	1	0.1	2	1	2016
CALANDRA R. S.	1	1	0.125	48	1	2018
CALIFANO GIANLUIGI	1	1	0.2	50	1	2021
CALISTRI PAOLO	1	1	0.111111	3	1	2017
CALIXTO OMAR-JAVIER	1	1	0.111111	2	1	2017
CALOGERO A. E.	1	1	0.0833333	12	1	2014
CALOGERO ARMANDO	1	1	0.2	50	1	2021
CAMARGO ISABELA A.	1	1	0.5	3	1	2024
CAMARGO-CASTANEDA ANDREA M.	1	1	0.2	5	1	2021
CAMPION SARAH N.	1	1	0.0833333	4	1	2014
CAMPOS ELENA	1	1	0.142857	10	1	2019
CAMPOS GUILHERME B.	1	1	0.166667	6	1	2020
CANDELA ANNA	1	1	0.2	3	1	2021
CANDELARIO VAZQUEZ -CRUZ	1	1	0.333333	3	1	2023
CANDIANI DENISE	1	1	0.111111	3	1	2017
CANISSO IGOR F.	1	1	0.2	2	1	2021
CANNARELLA ROSSELLA	1	1	0.2	5	1	2021
CANNON DEBORAH	1	1	0.111111	48	1	2017
CANSU ALI	1	1	0.1	7	1	2016
CANTOR AMY	1	1	0.2	33	1	2021
CAO DANDAN	1	1	0.25	11	1	2022
CAO WEI	1	1	0.0833333	11	1	2014
CAO YUNXIA	1	1	0.5	2	1	2024
CAPAUL RICCARDA	1	1	0.142857	24	1	2019
CAPECE MARCO	1	1	0.2	50	1	2021
CAPEN DIANE	1	1	0.333333	22	1	2023
CAPET J.	1	1	0.125	3	1	2018
CARBONE ANTONIO	1	1	0.0833333	20	1	2014
CAREY ALISON J.	1	1	0.142857	19	1	2019
CARNEIRO FELIPE	1	1	0.2	36	1	2021
CAROSSINO MARIANO	1	1	0.2	2	1	2021
CARTO CHASE	1	1	0.25	21	1	2022
CARVALHO JUNIOR CUSTODIO A.	1	1	0.0833333	14	1	2014
CARVALHO THAYNARA P.	1	1	0.333333	1	1	2023
CASALINO DAVID D.	1	1	0.0833333	4	1	2014
CASCINI VALENTINA	1	1	0.142857	21	1	2019
CASCIO SILVANA	1	1	0.2	3	1	2021
CASTELINO SHEENA	1	1	0.2	5	1	2021
CASTIGLIONE ROBERTO	1	1	0.0833333	18	1	2014
CASTLE ERIK P.	1	1	0.142857	3	1	2019
CASTRO-PERALTA FELIPA	1	1	0.1	8	1	2016
CAUGHEY AARON B.	1	1	0.2	110	1	2021
CEK METE	1	1	0.111111	15	1	2017
CELENTANO GIUSEPPE	1	1	0.2	50	1	2021
CELESTE MORAN MARIA	1	1	0.25	5	1	2022
CELIK AYKUT FERHAT	1	1	1	2	1	2025
CELIK MEHMET	1	1	0.333333	7	1	2023
CELIKEL ELIF	1	1	0.333333	3	1	2023
CEN JUNJIE	1	1	0.2	2	1	2021
CENEE SYLVIE	1	1	0.125	12	1	2018
CESUR S.	1	1	0.0833333	32	1	2014
CETIN B.	1	1	0.0833333	32	1	2014
CEYLAN I.	1	1	0.0909091	14	1	2015
CEYLAN MEHMET RESAT	1	1	0.333333	7	1	2023
CHACON-DIAZ CARLOS	1	1	0.142857	10	1	2019
CHAKAFANA GRAHAM	1	1	0.5	1	1	2024
CHAKRABORTY T.	1	1	0.0909091	14	1	2015
CHALIAN HAMID	1	1	0.0833333	4	1	2014
CHAMBO RENATO CARETTA	1	1	0.0909091	1	1	2015
CHAMMAS MARIA C.	1	1	0.2	36	1	2021
CHAMPION JEAN LUC	1	1	0.0909091	22	1	2015
CHANDLER ANDREW	1	1	0.5	1	1	2024
CHANG FUNG-WEI	1	1	0.111111	4	1	2017
CHANG YIFAN	1	1	0.1	7	1	2016
CHANG YING-HSU	1	1	0.111111	4	1	2017
CHAPIN ROBERT E.	1	1	0.0833333	4	1	2014
CHARAMBRA BEATRICE	1	1	0.333333	4	1	2023
CHAUDHRY HUMAIRA	1	1	0.25	1	1	2022
CHAVEZ-FLORES CARLOS I	1	1	0.333333	5	1	2023
CHEHRAZI M.	1	1	0.125	39	1	2018
CHEN C. -C.	1	1	0.0909091	6	1	2015
CHEN DONG	1	1	0.166667	11	1	2020
CHEN GUANGHUA	1	1	0.111111	8	1	2017
CHEN HAILAN	1	1	0.5	1	1	2024
CHEN HAO	1	1	0.166667	244	1	2020
CHEN HSIAO-WEN	1	1	0.25	5	1	2022
CHEN HUAJIN	1	1	1	1	1	2025
CHEN HUIJIAO	1	1	0.142857	4	1	2019
CHEN HUOQIANG	1	1	1	1	1	2025
CHEN JIANBO	1	1	0.111111	1	1	2017
CHEN JIE	1	1	0.1	12	1	2016
CHEN JIXUAN	1	1	0.166667	5	1	2020
CHEN JIYE	1	1	0.2	12	1	2021
CHEN JUSTIN Z.	1	1	0.111111	6	1	2017
CHEN LIAO	1	1	0.2	43	1	2021
CHEN P. -H.	1	1	0.0909091	6	1	2015
CHEN QIAOYUAN	1	1	0.1	22	1	2016
CHEN RUI	1	1	0.2	4	1	2021
CHEN SEN	1	1	0.25	1	1	2022
CHEN SHU-TING	1	1	0.5	2	1	2024
CHEN SUNG-LANG	1	1	0.166667	2	1	2020
CHEN WEIGAN	1	1	0.0833333	11	1	2014
CHEN WEN-JUNG	1	1	0.166667	2	1	2020
CHEN WENWEI	1	1	0.2	43	1	2021
CHEN XIAOBAO	1	1	0.2	15	1	2021
CHEN XU	1	1	0.2	16	1	2021
CHEN Y. -L.	1	1	0.0909091	6	1	2015
CHEN YANXIA	1	1	0.2	1	1	2021
CHEN YINWEI	1	1	0.333333	1	1	2023
CHEN YONG-MEI	1	1	0.166667	12	1	2020
CHEN YONGMEI	1	1	0.142857	54	1	2019
CHEN YU	1	1	0.25	5	1	2022
CHEN ZHENHUA	1	1	0.2	2	1	2021
CHENEY SCOTT M.	1	1	0.142857	3	1	2019
CHENG JIANGUO	1	1	0.0833333	6	1	2014
CHENG LIANG	1	1	0.125	2	1	2018
CHENG LIJING	1	1	0.1	22	1	2016
CHENG TSAI-CHIN	1	1	0.5	3	1	2024
CHENG XI	1	1	0.166667	13	1	2020
CHENG YONGBIAO	1	1	0.125	5	1	2018
CHERRY CATHERINE LOUISE	1	1	0.0909091	16	1	2015
CHEUNG CALVIN	1	1	0.2	2	1	2021
CHIANG H. -C.	1	1	0.0909091	6	1	2015
CHIANG PO HUI	1	1	0.166667	9	1	2020
CHIANG PO-HUI	1	1	0.142857	39	1	2019
CHIANG YANG-JEN	1	1	0.25	5	1	2022
CHIARENZA GIUSEPPINA	1	1	0.2	3	1	2021
CHIESA PIERLUIGI LELLI	1	1	0.142857	21	1	2019
CHIN JOSEPH L.	1	1	0.1	80	1	2016
CHINCOYA MARTINEZ DELIL A.	1	1	0.125	10	1	2018
CHING C. B.	1	1	0.111111	5	1	2017
CHIRWA MIMIE	1	1	0.2	5	1	2021
CHIU CHARLES Y.	1	1	0.142857	34	1	2019
CHO HEE JU	1	1	0.0833333	12	1	2014
CHO JEONG MAN	1	1	0.0833333	12	1	2014
CHO KANG SU	1	1	0.0833333	12	1	2014
CHOHAN KAZIM R.	1	1	0.0833333	2	1	2014
CHOI GWANG-JUN	1	1	0.125	1	1	2018
CHOI SAE ROM	1	1	0.125	1	1	2018
CHOKYU HIROFUMI	1	1	0.1	11	1	2016
CHOU CHEN-LIANG	1	1	0.5	3	1	2024
CHOU ROGER	1	1	0.2	33	1	2021
CHRISTIAN PHILIPP	1	1	0.1	10	1	2016
CHRONIK BLAINE A.	1	1	0.1	80	1	2016
CHU SHENG-HSIEN	1	1	0.25	5	1	2022
CHUNG HO SEOK	1	1	0.25	4	1	2022
CHUNG JAE IL	1	1	0.1	11	1	2016
CHUNG SHIU-DONG	1	1	0.1	9	1	2016
CICCOZZI MASSIMO	1	1	0.2	50	1	2021
CICEK ALI FUAT	1	1	0.142857	2	1	2019
CICEK TUFAN	1	1	0.0833333	4	1	2014
CICEK YELIZ	1	1	0.333333	7	1	2023
CILENTO BARTLEY G. JR.	1	1	0.125	7	1	2018
CIMINO S.	1	1	0.0833333	12	1	2014
CINAR MUHAMMET	1	1	0.333333	3	1	2023
CLANCY CHAD S.	1	1	0.125	31	1	2018
CLARRIDGE JILL E. III	1	1	0.0833333	9	1	2014
CLAUSSE MARIA	1	1	0.142857	13	1	2019
CLAVIJO ALFONSO	1	1	0.0909091	13	1	2015
CLEVERT DIRK-ANDRE	1	1	0.166667	7	1	2020
CLOECKAERT AXEL	1	1	0.142857	10	1	2019
COBAN GOKCEN	1	1	0.0833333	4	1	2014
COBOS-JUSTO MARIA ELENA	1	1	0.333333	5	1	2023
COGLITORE ALESSANDRA	1	1	0.25	5	1	2022
COHEN HARRIS L.	1	1	0.25	4	1	2022
COLAK SEDA	1	1	0.333333	3	1	2023
COLEMAN JONATHAN A.	1	1	0.1	59	1	2016
COLES VANESSA	1	1	0.25	4	1	2022
COLPI GIOVANNI M.	1	1	0.25	27	1	2022
COMPAGNONE MICHELE	1	1	0.2	5	1	2021
CONDE-ALVAREZ RAQUEL	1	1	0.142857	10	1	2019
CONDORELLI LUCIA	1	1	0.2	3	1	2021
CONDORELLI R. A.	1	1	0.0833333	12	1	2014
CONEJEROS IVAN	1	1	0.166667	16	1	2020
CONER ALI	1	1	0.0833333	4	1	2014
CONG JIN-CHUN	1	1	0.166667	1	1	2020
CONINE COLIN C.	1	1	1	1	1	2025
CONLEY ALAN	1	1	0.25	5	1	2022
CONROY M.	1	1	1	2	1	2025
CONTAG CAITLIN A.	1	1	0.333333	6	1	2023
COOKE EOGHAN	1	1	0.142857	15	1	2019
COOPER JOSEPH D.	1	1	0.333333	6	1	2023
COOPER TIMOTHY K.	1	1	0.142857	15	1	2019
CORBELLINI L. G.	1	1	0.0909091	8	1	2015
CORNISH TODD	1	1	0.142857	14	1	2019
CORNISH TODD E.	1	1	0.142857	8	1	2019
CORNWALL GAIL A.	1	1	0.25	6	1	2022
CORREAS JEAN-MICHEL	1	1	0.125	5	1	2018
COSKRAN TIMOTHY M.	1	1	0.0833333	4	1	2014
COSTA E. A.	1	1	0.0833333	6	1	2014
COSTA SANDRA	1	1	0.0909091	23	1	2015
CRAFA ANDREA	1	1	0.2	5	1	2021
CRAWFORD PAUL	1	1	0.0833333	32	1	2014
CRETA MASSIMILIANO	1	1	0.2	50	1	2021
CRIFASI LAURA	1	1	1	6	1	2025
CRISTALLO LACALAMITA MARIROSA	1	1	0.25	4	1	2022
CRISTOFORO THOMAS A.	1	1	0.2	10	1	2021
CRITON ALINE	1	1	0.125	5	1	2018
CROP JUSTIN A.	1	1	0.0833333	32	1	2014
CROZIER IAN	1	1	0.142857	15	1	2019
CRUZ CANDELARIO VAZQUEZ	1	1	0.166667	8	1	2020
CRUZ-CORDOVA ARIADNNA	1	1	0.142857	6	1	2019
CUCINELLA GASPARE	1	1	1	6	1	2025
CUI SHENG	1	1	0.0833333	11	1	2014
CULAV-KOSCAK IVANA	1	1	0.0833333	26	1	2014
CULLEN IVOR	1	1	0.125	13	1	2018
CUNHA ANTONIO PEIXOTO DE LUCENA	1	1	1	4	1	2025
CVETNIC MARIJA	1	1	0.111111	2	1	2017
D'ANDREA GABRIELE	1	1	0.111111	26	1	2017
DA COSTA DIEGO FIGUEIREDO	1	1	0.142857	7	1	2019
DA CRUZ MARCELA LEAL	1	1	0.166667	6	1	2020
DA SILVA ALINE FERREIRA	1	1	0.142857	7	1	2019
DA SILVA ANA P.	1	1	0.25	5	1	2022
DA SILVA MOL JULIANA PINTO	1	1	0.111111	3	1	2017
DA SILVA NICOLAS	1	1	0.0909091	29	1	2015
DAI YAN-PING	1	1	0.2	4	1	2021
DAJUSTA D. G.	1	1	0.111111	5	1	2017
DALY PADRAIG	1	1	0.125	13	1	2018
DANA TRACY	1	1	0.2	33	1	2021
DANDII ZULGEREL	1	1	0.166667	7	1	2020
DANDO SAMANTHA J.	1	1	0.0909091	25	1	2015
DANIEL PALMA SANTIAGO	1	1	0.142857	13	1	2019
DANTAS ANTONIO F. M.	1	1	0.142857	7	1	2019
DAS CHANDAN J.	1	1	0.2	17	1	2021
DAS U.	1	1	0.0909091	3	1	2015
DASHAN MOHAMMAD ALI	1	1	0.25	2	1	2022
DAVENPORT MARK	1	1	0.25	4	1	2022
DAVENPORT SCOTT	1	1	0.0833333	4	1	2014
DAVIDSON AUTUMN P.	1	1	0.0909091	8	1	2015
DAVIDSON KARINA W.	1	1	0.2	110	1	2021
DAVIES OLUBANKE	1	1	0.2	5	1	2021
DAVIS ESA M.	1	1	0.2	110	1	2021
DAWAM D.	1	1	1	2	1	2025
DE ALMEIDA MEILA BASTOS	1	1	0.166667	2	1	2020
DE AZEVEDO EDISIO OLIVEIRA	1	1	0.0833333	11	1	2014
DE AZEVEDO SERGIO SANTOS	1	1	0.0833333	11	1	2014
DE BESSA JOSE	1	1	1	4	1	2025
DE BLAAUW IVO	1	1	0.25	3	1	2022
DE CASTRO BRUNO GOMES	1	1	0.111111	3	1	2017
DE JESUS LISIEUX EYER	1	1	0.1	1	1	2016
DE KRETSER DAVID M.	1	1	0.1	49	1	2016
DE LA TORRE JUAN C.	1	1	0.142857	15	1	2019
DE LIVERA ALYSHA M.	1	1	0.2	3	1	2021
DE MELO MARCIA ALMEIDA	1	1	0.142857	7	1	2019
DE OCA JIMENEZ ROBERTO MONTES	1	1	0.1	2	1	2016
DE OLIVEIRA JUNIOR FERNANDO CESAR	1	1	0.0833333	1	1	2014
DE PAOLA LINA	1	1	1	6	1	2025
DE SEVAUX RUUD G. L.	1	1	0.166667	87	1	2020
DE VRIES HENRY J. C.	1	1	0.142857	7	1	2019
DEGL'INNOCENTI S.	1	1	0.125	26	1	2018
DEGUCHI TAKASHI	1	1	0.111111	18	1	2017
DEIF H. H.	1	1	0.0909091	28	1	2015
DELBOS OLIVIER	1	1	0.125	12	1	2018
DEMIR CANAN CICEK	1	1	0.0833333	4	1	2014
DEMIRDAL T.	1	1	0.0833333	32	1	2014
DEMIRTAS CANAN	1	1	0.0909091	9	1	2015
DENG HONGJIE	1	1	0.25	1	1	2022
DENG QING	1	1	0.2	43	1	2021
DENG RUIQI	1	1	1	1	1	2025
DENG SHENG	1	1	0.142857	3	1	2019
DENG SHUIXIANG	1	1	0.2	2	1	2021
DENK A.	1	1	0.0833333	32	1	2014
DEPNER KLAUS	1	1	0.111111	3	1	2017
DERAR DERAR R.	1	1	0.142857	4	1	2019
DETTLEFF PHILLIP	1	1	0.166667	15	1	2020
DEUKER MARINA	1	1	0.166667	2	1	2020
DEVECI O.	1	1	0.0833333	32	1	2014
DEVRIES CATHERINE R.	1	1	0.0833333	25	1	2014
DEWALD LISA M. EVANS	1	1	0.142857	15	1	2019
DEY BISWAJIT	1	1	0.111111	3	1	2017
DHAMI ABHINAV	1	1	0.125	2	1	2018
DI MIGUELI RICARDO DEL DEBBIO	1	1	0.166667	6	1	2020
DI PIETRO M.	1	1	0.166667	13	1	2020
DI PIETRO MARISA	1	1	0.2	1	1	2021
DI RENZO DACIA	1	1	0.142857	21	1	2019
DIACO FABIANA	1	1	0.2	1	1	2021
DIAMOND BRANDON	1	1	0.0909091	13	1	2015
DIAO JUANJUAN	1	1	0.2	12	1	2021
DIAS FILHO ADERIVALDO CABRAL	1	1	0.166667	10	1	2020
DIAS-DA-SILVA M. R.	1	1	0.142857	13	1	2019
DIAZ APARICIO EFREN	1	1	0.25	1	1	2022
DIAZ SANCHEZ VICTOR MANUEL	1	1	0.25	1	1	2022
DILBER EMBIYA	1	1	0.1	7	1	2016
DILEN KURT	1	1	0.166667	10	1	2020
DINCER NEVIN GULER	1	1	0.333333	7	1	2023
DING JIN	1	1	0.333333	14	1	2023
DING NING	1	1	0.166667	244	1	2020
DINGLE TANIS C.	1	1	0.0833333	9	1	2014
DINGQI SUN	1	1	0.2	2	1	2021
DJORDJEVIC I.	1	1	0.1	1	1	2016
DOAT SOLENE	1	1	0.125	12	1	2018
DOBBERSTEIN RACHEL	1	1	0.166667	3	1	2020
DOLGUN H. T. Y.	1	1	0.25	2	1	2022
DOMES TRUSTIN	1	1	0.125	13	1	2018
DOMOSLAWSKA ANNA	1	1	0.166667	16	1	2020
DONAHUE KATRINA E.	1	1	0.2	110	1	2021
DONG QIANG	1	1	0.166667	5	1	2020
DONG XIN-YI	1	1	0.5	2	1	2024
DONG ZHIHENG	1	1	0.25	12	1	2022
DONOVAN BASIL	1	1	0.2	3	1	2021
DORNER JESSICA	1	1	0.166667	15	1	2020
DOS SANTOS FABRINE ALEXANDRE	1	1	0.0833333	11	1	2014
DOS SANTOS PESSOA ROSA MARIA	1	1	0.142857	7	1	2019
DOS SANTOS RAFAEL	1	1	0.111111	3	1	2017
DOUBENI CHYKE A.	1	1	0.2	110	1	2021
DOYLE MAEVE	1	1	0.125	13	1	2018
DU HAN	1	1	0.1	6	1	2016
DU XIAOXIA	1	1	0.125	2	1	2018
DUAN HONG-WEI	1	1	0.142857	21	1	2019
DUAN Y. -G.	1	1	0.1	22	1	2016
DUAN YIMAN	1	1	0.25	7	1	2022
DUAN YONGGANG	1	1	0.1	49	1	2016
DUARTE-NETO AMARO N.	1	1	0.2	36	1	2021
DUFFEY BRANDEN	1	1	0.142857	1	1	2019
DUNBAR J. KEVIN	1	1	0.111111	9	1	2017
DURACK JEREMY C.	1	1	0.1	59	1	2016
DURAIRAJANAYAGAM DAMAYANTHI	1	1	0.25	27	1	2022
DUVNJAK SANJA	1	1	0.111111	2	1	2017
DUYGU F.	1	1	0.0833333	32	1	2014
DWIVEDI DEEPAK	1	1	0.111111	11	1	2017
EBILOGLU TURGAY	1	1	0.142857	2	1	2019
ECE BUNYAMIN	1	1	0.25	2	1	2022
ECKSTEIN CAMILA	1	1	0.111111	3	1	2017
EDAMURA KOHEI	1	1	0.2	1	1	2021
EDIZ CANER	1	1	0.2	45	1	2021
EDUARDO PEREZ-DIAZ CARLOS	1	1	0.111111	2	1	2017
EDWARDS JOHN F.	1	1	0.2	5	1	2021
EDWARDS SANDRA	1	1	0.111111	3	1	2017
EGAWA KIYOSHI	1	1	0.2	2	1	2021
EGAWA SHIN	1	1	0.1	11	1	2016
EGGENER SCOTT E.	1	1	0.125	12	1	2018
EGLOFF S.	1	1	0.125	14	1	2018
EHDAIE BEHFAR	1	1	0.1	59	1	2016
EKANAYAKE-ALPER DILRUKSHI K.	1	1	0.125	4	1	2018
EL ANSARI WALID	1	1	0.25	1	1	2022
EL-KATTAN ADEL M.	1	1	0.5	1	1	2024
ELAGAMI HESHAM	1	1	0.25	4	1	2022
ELALDI N.	1	1	0.0833333	32	1	2014
ELAWAD ABUBAKR	1	1	0.2	6	1	2021
ELBARDISI HAITHAM	1	2	0.25	28	2	2022
ELDERBROOK MOLLY	1	1	0.142857	14	1	2019
ELDERBROOK MOLLY J.	1	1	0.166667	2	1	2020
ELIFRANJI MOHAMMED	1	1	0.2	6	1	2021
ELIZAGARAY MAIA LINA	1	1	0.333333	22	1	2023
ELLEBEDY ALI H.	1	1	0.111111	48	1	2017
ELSHAHED MOHAMED	1	1	0.142857	4	1	2019
EON LAURE	1	1	0.0909091	22	1	2015
EPELMAN SLAVA	1	1	0.25	17	1	2022
ERDEM H.	1	1	0.0833333	32	1	2014
ERGIN GIRAY	1	1	0.142857	2	1	2019
ESATOGLU SINEM NIHAL	1	1	1	2	1	2025
ESCOBAR BEATRIZ	1	1	0.166667	15	1	2020
ESKANDARI M.	1	1	0.111111	10	1	2017
ESMAEILI SAMANEH	1	1	0.0833333	21	1	2014
ESMER FATIH	1	1	0.333333	7	1	2023
ESSLAMI GOLNAZ GHAZIZADEH	1	1	0.0833333	7	1	2014
ESTEBAN-GIL ADRIANA	1	1	0.25	3	1	2022
ETO MASATOSHI	1	1	0.1	11	1	2016
EWERS CHRISTA	1	1	0.333333	7	1	2023
EXADAKTYLOS ARISTOMENIS K.	1	1	0.0833333	2	1	2014
EXPOSITO-RUIZ MANUELA	1	1	0.25	8	1	2022
EYNI H.	1	1	0.111111	10	1	2017
FABIAN ITZA-ORTIZ MATEO	1	1	0.1	1	1	2016
FAEZI SEYEDEH TAHEREH	1	1	0.0833333	7	1	2014
FAIRLEY CHRISTOPHER K.	1	1	0.2	3	1	2021
FAIX A.	1	1	0.333333	1	1	2023
FALAHATKAR SIAVASH	1	1	0.0833333	21	1	2014
FALLAHI SHIRZAD	1	1	0.1	46	1	2016
FAN DONGYING	1	1	0.2	8	1	2021
FAN LONGLONG	1	1	0.111111	1	1	2017
FAN WENGE	1	1	0.25	6	1	2022
FAN YURU	1	1	0.5	2	1	2024
FAN ZHIJIANG	1	1	0.25	6	1	2022
FANG LIE KUI	1	1	0.166667	11	1	2020
FANG LIXIANG	1	1	0.5	1	1	2024
FANG YONG	1	1	0.2	2	1	2021
FANJUL MARIA	1	1	0.25	3	1	2022
FAQEEH SAMAH	1	1	0.2	5	1	2021
FARAJ KASSEM S.	1	1	0.142857	3	1	2019
FARZAN ALIREZA	1	1	0.0833333	21	1	2014
FASCETTI-LEON FRANCESCO	1	1	0.25	3	1	2022
FATIMA RIDA	1	1	0.166667	1	1	2020
FAURE A.	1	1	0.125	6	1	2018
FAVILLA V.	1	1	0.0833333	12	1	2014
FAVILLA VINCENZO	1	1	0.1	12	1	2016
FAVORITO LUCIANO ALVES	1	1	1	4	1	2025
FEHILY SASHA RACHEL	1	1	0.0909091	16	1	2015
FEITZ WOUT	1	1	0.25	3	1	2022
FELDMAN MYRA K.	1	1	0.166667	24	1	2020
FENG CHUANGLI	1	1	0.2	43	1	2021
FENG GUO	1	1	1	2	1	2025
FENG XU	1	1	0.25	7	1	2022
FENG ZHOUSHAN	1	1	1	2	1	2025
FERLICOT SOPHIE	1	1	0.125	5	1	2018
FERNANDEZ-GARCIA SILVIA	1	1	0.333333	3	1	2023
FERNANDEZ-LAGO LUIS	1	1	0.0833333	29	1	2014
FERNANDO MONTES-GARCIA JUAN	1	1	0.142857	6	1	2019
FERRER L. M.	1	1	0.0909091	48	1	2015
FERRER MARIA S.	1	1	0.2	2	1	2021
FERRETTI E.	1	1	0.166667	13	1	2020
FIERER JOSHUA	1	1	0.125	15	1	2018
FIETZ DANIELA	1	1	0.142857	15	1	2019
FIGUEIREDO ANDRE AVARESE	1	1	1	4	1	2025
FIGUEIREDO JACINTA CHAVES	1	1	0.0909091	23	1	2015
FIGUEIREDO ROCHA VIVIANNE CAMBUI	1	1	0.142857	7	1	2019
FIJAK M.	1	1	0.0909091	14	1	2015
FILADELPHO ANDRE L.	1	1	0.2	15	1	2021
FILARDO S.	1	1	0.166667	13	1	2020
FILARDO SIMONE	1	1	0.2	1	1	2021
FILIMBERTI E.	1	1	0.0833333	39	1	2014
FILLY ROY A.	1	1	0.0909091	3	1	2015
FINELLI RENATA	1	1	0.25	27	1	2022
FLEMING SHERRY D.	1	1	0.125	28	1	2018
FLOOD HUGH D.	1	1	0.333333	4	1	2023
FLORES-SALAZAR V. R.	1	1	0.125	14	1	2018
FODE M.	1	1	0.125	3	1	2018
FOLGA BARBARA ANNA	1	1	0.333333	11	1	2023
FONG ISABEL	1	1	0.333333	6	1	2023
FORSTER JAMES A.	1	1	0.166667	2	1	2020
FORTI G.	1	1	0.0833333	39	1	2014
FOSTER ROSALIND	1	1	0.333333	8	1	2023
FOX KAREN A.	1	1	0.0909091	13	1	2015
FRANCA S. A.	1	1	0.0833333	6	1	2014
FREITAS DANIELE C. O.	1	1	0.333333	1	1	2023
FREITAS GEANNE A.	1	1	0.2	15	1	2021
FRESKO IZZET	1	1	1	2	1	2025
FRIEDMAN DEREK	1	1	0.333333	2	1	2023
FRITZENWANKER MORITZ	1	2	0.333333	4	2	2023
FRUNGIERI M. B.	1	1	0.125	48	1	2018
FU HUHENG	1	1	0.25	1	1	2022
FU SHU MAN	1	1	0.2	3	1	2021
FUJISAWA M.	1	1	0.1	21	1	2016
FUJIWARA KENTARO	1	1	0.166667	27	1	2020
FUJIYOSHI MASACHIKA	1	1	0.142857	1	1	2019
FUKUDA M.	1	1	0.1	4	1	2016
FUKUSHIMA A.	1	1	0.1	4	1	2016
FURLAN DUBRAVKO	1	1	0.1	83	1	2016
FUSCO FERDINANDO	1	1	0.2	50	1	2021
GABRIEL FRANCO-MAZ PEDRO	1	1	0.111111	2	1	2017
GAERTNER ULRICH	1	1	0.142857	20	1	2019
GALARCE NICOLAS	1	1	0.166667	15	1	2020
GALLARDO RODRIGO A.	1	1	0.25	5	1	2022
GALLUZZO PAOLA	1	1	0.2	3	1	2021
GALUPPO LUCIA	1	1	0.2	3	1	2021
GALUSKA CHRISTINA E.	1	1	0.1	10	1	2016
GALUSKA SEBASTIAN P.	1	1	0.1	10	1	2016
GANBOLD CHIMEDLKHAMSUREN	1	1	0.166667	7	1	2020
GANDUSCIO SILVIA	1	1	1	6	1	2025
GANGWAR N. K.	1	1	0.111111	11	1	2017
GAO LIZENG	1	1	0.25	7	1	2022
GAO NA	1	1	0.2	8	1	2021
GAO XIAO-QIN	1	1	0.2	4	1	2021
GAO XINGHUA	1	1	0.333333	2	1	2023
GAO XU	1	1	0.1	7	1	2016
GAO YANG	1	1	0.5	2	1	2024
GARCIA ARACELI	1	1	0.25	3	1	2022
GARCIA J. FERNANDO MONTES	1	1	0.166667	8	1	2020
GARCIA LUIZE N. N.	1	1	0.0909091	15	1	2015
GARCIA-EFFRON GUILLERMO	1	1	0.1	2	1	2016
GARCIA-GONZALEZ DANIEL G.	1	1	0.2	5	1	2021
GARCIA-MERINO FRANCISCO	1	1	0.1	4	1	2016
GARCIA-SANGENIS ANA	1	1	0.333333	3	1	2023
GARCIA-SASTRE ADOLFO	1	1	0.1	8	1	2016
GARG MANISH	1	1	0.0833333	3	1	2014
GARINO JUNIOR FELICIO	1	1	0.0833333	11	1	2014
GASKIN FELICIA	1	1	0.2	3	1	2021
GASTON RODRIGUEZ MARCELO	1	1	0.25	5	1	2022
GATTI JOHN M.	1	1	0.111111	39	1	2017
GE WEN-BO	1	1	0.142857	21	1	2019
GE Y.	1	1	0.2	3	1	2021
GEDDAWY AYMAN	1	1	0.5	1	1	2024
GEDIK YUSUF	1	1	0.1	7	1	2016
GEERLINGS SUZANNE	1	1	0.5	113	1	2024
GENNISSON JEAN-LUC	1	1	0.125	5	1	2018
GENOVESE ROSEMARY	1	1	0.166667	16	1	2020
GERARDO A. RAMIREZ-PAZ Y. PUENTE	1	1	0.333333	3	1	2023
GERVASI MARIA GRACIA	1	1	0.333333	22	1	2023
GHASEMI ALI	1	1	0.0833333	21	1	2014
GHODSI S. ZAHRA	1	1	0.0833333	7	1	2014
GILBERT ROBIN	1	1	0.25	5	1	2022
GINER-SORIANO MARIA	1	1	0.333333	3	1	2023
GIRI SUBHASIS	1	1	0.333333	4	1	2023
GJELSVIK ANNIE	1	1	0.111111	51	1	2017
GKENTZIS A.	1	1	0.0833333	14	1	2014
GOEL APUL	1	1	0.0833333	3	1	2014
GOKSEL E.	1	1	0.25	2	1	2022
GOKTUG HASAN NEDIM GOKSEL	1	1	0.0833333	10	1	2014
GOLLER JANE L.	1	1	0.2	3	1	2021
GOMES SILVANE CARDOSO	1	1	0.111111	3	1	2017
GONEN I.	1	1	0.0833333	32	1	2014
GONG JIALEI	1	1	0.25	11	1	2022
GONG MAO-LEI	1	1	0.166667	12	1	2020
GONG MAOLEI	1	1	0.142857	54	1	2019
GONG YE	1	1	0.2	2	1	2021
GONNET MATHIEU	1	1	0.142857	10	1	2019
GONZALEZ J. M.	1	1	0.0909091	48	1	2015
GOOD MARGARET	1	1	0.111111	3	1	2017
GORDON ALLAN	1	1	0.0833333	21	1	2014
GORENEK L.	1	1	0.0833333	32	1	2014
GORTAZAR SCHMIDT CHRISTIAN	1	1	0.111111	3	1	2017
GOSALVEZ JAIME	1	1	0.25	27	1	2022
GOSWAMI T. K.	1	1	0.111111	11	1	2017
GOTO H.	1	1	0.1	4	1	2016
GOTZ HANNELORE	1	1	0.1	49	1	2016
GRACIELA DIAZ ALEJANDRA	1	1	0.142857	13	1	2019
GRACIO MARIA AMELIA	1	1	0.0909091	23	1	2015
GRAHOFER ALEXANDER	1	1	0.2	2	1	2021
GRANTMYRE JOHN	1	1	0.125	13	1	2018
GRASSI GUIDO	1	1	0.111111	26	1	2017
GRATRIX JENNIFER	1	1	0.111111	6	1	2017
GRELLIER TIIA	1	1	0.1	22	1	2016
GRIFFIN JESSICA C.	1	1	0.2	33	1	2021
GRIFFITH J. E.	1	1	0.0909091	28	1	2015
GRIFFITH SEAN A.	1	1	0.2	29	1	2021
GRUMMET JEREMY PETER	1	1	0.0909091	16	1	2015
GRYGIEL-GORNIAK BOGNA	1	1	0.333333	11	1	2023
GU GUOJING	1	1	0.166667	5	1	2020
GU LONGJIE	1	1	0.333333	1	1	2023
GUALCO GIANLUCA	1	1	0.25	4	1	2022
GUAN RIJIAN	1	1	0.125	5	1	2018
GUERRA-INFANTE F. M.	1	1	0.125	14	1	2018
GUERRIERO VITTORIO	1	1	0.142857	21	1	2019
GUL SHAFIA TEHSEEN	1	1	0.125	2	1	2018
GULER S.	1	1	0.0833333	32	1	2014
GULLO GIUSEPPE	1	1	1	6	1	2025
GULSUN S.	1	1	0.0833333	32	1	2014
GUO RUIQIANG	1	1	0.2	43	1	2021
GUPTA ALISHA	1	1	0.25	5	1	2022
GUPTA NILESH S.	1	1	0.125	2	1	2018
GUPTA SAJAL	1	1	0.25	27	1	2022
GUPTA SURAJ A.	1	1	0.0833333	4	1	2014
GUPTA V. K.	1	1	0.111111	11	1	2017
GURBUZ ESRA	1	1	0.333333	7	1	2023
GURGEN SEREN GULSEN	1	1	0.1	7	1	2016
GURTNER CORINNE	1	1	0.2	2	1	2021
GURURAJ K.	1	1	0.111111	11	1	2017
GUTIERREZ HERNANDEZ JOSE LUIS	1	1	0.25	1	1	2022
GUTIERREZ-FERNANDEZ JOSE	1	1	0.25	8	1	2022
GUVEN T.	1	1	0.0833333	32	1	2014
GUYS J-M	1	1	0.125	6	1	2018
GUZMAN-VERRI CATERINA	1	1	0.142857	10	1	2019
HA SHALANE	1	1	0.125	2	1	2018
HABRUN BORIS	1	1	0.111111	2	1	2017
HADDAD M.	1	1	0.125	6	1	2018
HADZI-DJOKIC JOVAN	1	1	0.111111	3	1	2017
HAFRON JASON	1	1	0.1	80	1	2016
HAGEN KATIE R.	1	1	0.142857	15	1	2019
HAID BERNHARD	1	1	0.166667	20	1	2020
HALLOWS RUTH	1	1	0.25	4	1	2022
HAMASUNA RYOICHI	1	1	0.1	11	1	2016
HAMMOND NANCY A.	1	1	0.0833333	4	1	2014
HAMURYUDAN VEDAT	1	1	1	2	1	2025
HAN DAI-SHU	1	1	0.166667	12	1	2020
HAN H.	1	1	0.1	10	1	2016
HAN JUNE HYUN	1	1	0.0833333	12	1	2014
HAN LIANG	1	1	0.142857	3	1	2019
HAN RUI-QIN	1	1	0.166667	12	1	2020
HAN RUIQIN	1	1	0.142857	54	1	2019
HAN SANG WON	1	1	0.125	3	1	2018
HANAKI HIDEAKI	1	1	0.1	11	1	2016
HANAOKA NOZOMU	1	1	0.111111	18	1	2017
HANE JESSICA	1	1	0.142857	1	1	2019
HANSEN GAIL	1	1	0.0909091	2	1	2015
HANSRA AVNEET	1	2	0.333333	4	2	2023
HAO SIDA	1	1	0.25	4	1	2022
HAQ ADEEL	1	1	0.2	21	1	2021
HARLE CHRISTOPHER C.	1	1	0.1	80	1	2016
HARMON JESSICA R.	1	1	0.111111	48	1	2017
HARRIS ANN	1	1	0.125	12	1	2018
HARRIS JORDAN C.	1	1	1	1	1	2025
HART RANDY	1	1	0.142857	15	1	2019
HASHIDA AKIHIKO	1	1	1	1	1	2025
HASSANEEN AHMED SAAD AHMED	1	1	0.5	1	1	2024
HASSLER-DI FRATTA MELANIE ROSALIA	1	1	0.2	53	1	2021
HASTERT MARY CATHERINE	1	1	0.25	6	1	2022
HATAZAKI KYOKO	1	1	0.111111	18	1	2017
HATEMI ALI IBRAHIM	1	1	1	2	1	2025
HATEMI GULEN	1	1	1	2	1	2025
HATIBOGLU GENCAY	1	1	0.1	80	1	2016
HATIPOGLU C. ATAMAN	1	1	0.0833333	32	1	2014
HAU T.	1	1	0.0909091	24	1	2015
HAYAMI HIROSHI	1	1	0.1	11	1	2016
HE DAWEI	1	1	0.142857	19	1	2019
HE QINGHU	1	1	0.333333	14	1	2023
HE TIAN-QU	1	1	0.333333	5	1	2023
HE XIAOJIN	1	1	0.5	2	1	2024
HE XIJING	1	1	0.1	12	1	2016
HE ZHUSHENG	1	1	0.5	2	1	2024
HEANEY CASSANDRA	1	1	0.333333	2	1	2023
HEDGER MARK	1	1	0.25	17	1	2022
HEGER EVA	1	1	0.333333	4	1	2023
HEIDER MAIKE	1	1	0.142857	24	1	2019
HEIN H. E.	1	1	0.0909091	8	1	2015
HEMADRI DIVAKAR	1	1	0.2	13	1	2021
HEMAL ASHOK	1	1	0.111111	52	1	2017
HENKEL RALF	1	1	0.25	27	1	2022
HENSEL MARTHA E.	1	1	0.2	5	1	2021
HERNANDEZ DELFINA	1	1	0.0833333	12	1	2014
HERY G.	1	1	0.125	6	1	2018
HESS CLAUDIA	1	1	0.0833333	18	1	2014
HESS MICHAEL	1	1	0.0833333	18	1	2014
HESSER ANDREA C.	1	1	0.0909091	8	1	2015
HESTER AUSTIN G.	1	1	0.111111	15	1	2017
HIGGINS D. P.	1	1	0.0909091	28	1	2015
HIGGINS DAMIEN P.	1	1	0.142857	25	1	2019
HIJIOKA K.	1	1	0.1	4	1	2016
HIRAGURI MANABU	1	1	0.0833333	8	1	2014
HIRAI SHUICHI	1	1	0.0833333	11	1	2014
HIRAYAMA HIDEO	1	1	0.1	11	1	2016
HIROTANI TAICHI	1	1	1	1	1	2025
HIZLI FATIH	1	1	0.0909091	9	1	2015
HO TE-WEI	1	1	0.111111	4	1	2017
HO THAI H.	1	1	0.142857	3	1	2019
HOCKING JANE S.	1	1	0.2	3	1	2021
HOFFMANN BEATRICE	1	1	0.0909091	18	1	2015
HOGARDT MICHAEL	1	1	0.166667	2	1	2020
HOMRICH TILL	1	1	0.166667	2	1	2020
HONDA MASASHI	1	1	0.2	12	1	2021
HONGO HIROSHI	1	1	0.111111	3	1	2017
HOPPE MINEA L.	1	1	0.25	17	1	2022
HORI J.	1	1	0.1	4	1	2016
HORIE KENGO	1	1	0.111111	18	1	2017
HORIE MASANOBU	1	1	0.1	11	1	2016
HORIE Y.	1	1	0.1	4	1	2016
HORIGOME NAOTO	1	1	0.0833333	8	1	2014
HOROWITZ JEANNE M.	1	1	0.0833333	4	1	2014
HORTON LUCY E.	1	1	0.125	15	1	2018
HORVATH JOEZSEF	1	1	0.5	113	1	2024
HOSOBE TAKAHIDE	1	1	0.1	11	1	2016
HOU JIANGUO	1	1	0.1	7	1	2016
HOULE CHRISTOPHER	1	1	0.0833333	4	1	2014
HRATIAN K.	1	1	0.125	39	1	2018
HSIEH MING-LI	1	1	0.25	5	1	2022
HSIEH TUZO-YI	1	1	0.166667	2	1	2020
HSU PO-CHENG	1	1	0.111111	2	1	2017
HSU REN-JUN	1	2	0.111111	4	2	2017
HU HONGBO	1	1	0.1	12	1	2016
HU JIAN-JUN	1	1	0.333333	5	1	2023
HU JUAN	1	1	0.25	1	1	2022
HU JUN-JIE	1	1	0.142857	21	1	2019
HU KAI	1	1	0.142857	13	1	2019
HU WEI	1	1	0.5	2	1	2024
HU XIAOYAN	1	1	0.166667	5	1	2020
HUANG CHAO-YUAN	1	2	0.1	9	2	2016
HUANG DONG-HUI	1	1	0.5	2	1	2024
HUANG GE-LIN	1	1	0.2	16	1	2021
HUANG GUAN-LIN	1	1	0.142857	39	1	2019
HUANG JIAJIA	1	1	0.5	10	1	2024
HUANG QINGZHOU	1	1	0.166667	5	1	2020
HUANG SHAOQIONG	1	1	0.5	10	1	2024
HUANG SHIH-FONG	1	1	0.111111	2	1	2017
HUANG SHIYING	1	1	0.2	2	1	2021
HUANG W.	1	1	0.1	22	1	2016
HUANG WILLIAM J.	1	1	0.111111	2	1	2017
HUANG XIN	1	1	0.2	43	1	2021
HUANG YU-HUI	1	1	0.166667	2	1	2020
HUBER MICHAEL	1	1	0.142857	24	1	2019
HUDEMANN CHRISTOPH	1	1	0.0833333	19	1	2014
HUDGINS JOEL D.	1	1	0.125	7	1	2018
HUI ZHANG	1	1	0.2	2	1	2021
HULSE LYNDAL	1	1	0.142857	25	1	2019
HUMKE CLARA	1	1	0.2	7	1	2021
HUO XIA	1	1	0.0833333	21	1	2014
HUSSEIN HANY A.	1	1	0.2	3	1	2021
HUYGHE E.	1	1	0.333333	1	1	2023
HUYNH ZUNE	1	2	0.333333	4	2	2023
HUYS TATJANA	1	1	0.0833333	6	1	2014
HUZELLA LOUIS M.	1	1	0.142857	15	1	2019
HWANG EU CHANG	1	1	0.25	4	1	2022
HWANG JISUN	1	1	0.25	2	1	2022
IACOBELLI BARBARA DANIELA	1	1	0.25	3	1	2022
IBRAHIM HEBA F.	1	1	0.5	1	1	2024
IHARA HIDEARI	1	1	0.1	11	1	2016
IKAWA KAZURO	1	2	0.111111	8	2	2017
IKEZAWA MITSUTAKA	1	1	1	1	1	2025
IKUYAMA TOSHIHIRO	1	1	0.1	11	1	2016
ILIC ALEKSANDRA DUDVARSKI	1	1	0.111111	3	1	2017
IMPELLIZZERI PIETRO	1	1	0.25	5	1	2022
INAN A.	1	1	0.0833333	32	1	2014
INATOMI HISATO	1	1	0.1	11	1	2016
IOVANE GIUSEPPE	1	1	0.1	8	1	2016
IPEK DAVUT	1	1	0.333333	7	1	2023
IRGAT SERAP INCEDAL	1	1	0.25	15	1	2022
IRKILATA L.	1	1	0.125	23	1	2018
ISHIDA S.	1	1	0.1	4	1	2016
ISHII AYANO	1	3	0.111111	9	3	2017
ISHIKAWA KIYOHITO	1	1	0.1	11	1	2016
ISMAIL MOHAMMAD ADEL	1	1	0.25	2	1	2022
ITO KAZUTO	1	1	0.125	8	1	2018
ITO KENJI	1	1	0.1	11	1	2016
ITO MASAYASU	1	1	0.1	11	1	2016
ITOH MASAHIRO	1	1	0.0833333	11	1	2014
ITURRIETA VIRGINIA	1	1	0.5	2	1	2024
IWATA M.	1	1	0.1	4	1	2016
IWATA SATOSHI	1	1	0.1	11	1	2016
IWATA TAKEHIRO	1	1	0.2	1	1	2021
IZARD VINCENT	1	1	0.125	5	1	2018
JACKSON KRISHELLE A.	1	1	0.5	1	1	2024
JACOBSON JEFFREY M.	1	1	0.0909091	21	1	2015
JAHRLING PETER B.	1	1	0.142857	15	1	2019
JAIN SHYAMA	1	1	0.111111	3	1	2017
JAMYANJAV BAASANKHUU	1	1	0.166667	7	1	2020
JANKOVIC RADMILA	1	1	0.111111	3	1	2017
JANOSKO KRISZTINA B.	1	1	0.142857	15	1	2019
JARVI KEITH	1	1	0.125	4	1	2018
JAV SARANTUYA	1	1	0.166667	7	1	2020
JAYANTHI V. R.	1	1	0.111111	5	1	2017
JESUS TATIANA R.	1	1	0.333333	1	1	2023
JEVTUSEVSKAJA JEKATERINA	1	1	0.1	22	1	2016
JIANG BAYI	1	1	0.125	2	1	2018
JIANG HONGTAO	1	1	0.166667	2	1	2020
JIANG HUI	1	1	0.2	16	1	2021
JIANG NAN	1	1	0.2	43	1	2021
JIANG QIAN	1	1	0.142857	54	1	2019
JIANG SHAOQIN	1	1	0.2	15	1	2021
JIANG SHI-WEN	1	1	1	1	1	2025
JIANG TINGWANG	1	1	0.25	6	1	2022
JIANG YU-TING	1	1	0.142857	21	1	2019
JIANG YUYING	1	1	0.5	10	1	2024
JIAO HANWEI	1	1	0.166667	5	1	2020
JIMENEZ-GUERRA GEMMA	1	1	0.25	8	1	2022
JIN F.	1	1	0.1	22	1	2016
JIN PENG	1	1	0.2	2	1	2021
JINDAL SUNIL	1	1	0.25	27	1	2022
JING JIGANG	1	1	0.142857	4	1	2019
JING JUN	1	1	0.166667	244	1	2020
JING ZHANG	1	1	0.2	2	1	2021
JIT MARK	1	1	0.111111	9	1	2017
JOHNSON DOUGLAS B.	1	1	0.142857	34	1	2019
JOHNSON REED F.	1	1	0.142857	15	1	2019
JOHNSTON S. D.	1	1	0.0909091	28	1	2015
JOHNSTON STEPHEN	1	1	0.142857	25	1	2019
JOKO T.	1	1	0.1	4	1	2016
JONES KELLI	1	1	0.25	5	1	2022
JONIGK D.	1	1	0.0909091	24	1	2015
JUKIC MIRO	1	1	0.1	83	1	2016
JULANDER JUSTIN G.	1	1	0.125	31	1	2018
JUNG SEUNG IL	1	1	0.25	4	1	2022
JURIC IVO	1	1	0.1	83	1	2016
JUSTICE EDWIN D.	1	1	0.111111	29	1	2017
KABLY ISSAM	1	1	0.0833333	12	1	2014
KABURAKI T.	1	1	0.1	4	1	2016
KADANALI A.	1	1	0.0833333	32	1	2014
KADENA HITOSHI	1	1	0.1	11	1	2016
KADER C.	1	1	0.0833333	32	1	2014
KADOTA JUNICHI	1	1	0.1	11	1	2016
KAISER ROBYN	1	1	0.142857	1	1	2019
KAJBAFZADEH ABDOL-MOHAMMAD	1	1	0.0833333	2	1	2014
KAJI RISA	1	1	1	1	1	2025
KAJI SHINICHI	1	1	0.1	11	1	2016
KAKU MITSUO	1	1	0.1	11	1	2016
KALLAS ESPER G.	1	1	0.2	36	1	2021
KALLESHAMURTHY TRIVENI	1	1	0.2	13	1	2021
KAMBAYASHI TAKU	1	1	1	1	1	2025
KAMILOSKI VIKTOR	1	1	0.125	21	1	2018
KANAO KENT	1	1	0.111111	3	1	2017
KANDIL HUSSEIN	1	1	0.25	27	1	2022
KANEKO GENGO	1	1	0.0833333	8	1	2014
KANG CHIH-HSIUNG	1	1	0.142857	39	1	2019
KANG JI-MAN	1	1	0.125	1	1	2018
KANG PIL MOON	1	1	0.1	11	1	2016
KANG TAEK WON	1	1	0.25	4	1	2022
KANG YAFEI	1	1	0.2	13	1	2021
KANNAPEL C. C.	1	1	0.2	3	1	2021
KANNO CHIHIRO	1	1	0.5	1	1	2024
KANO MOTONORI	1	1	0.1	11	1	2016
KANOKOGI MOTOTSUGU	1	1	0.1	11	1	2016
KANTARCI M.	1	1	0.111111	2	1	2017
KANTARCI MECIT	1	1	0.25	2	1	2022
KANTORES CRYSTAL	1	1	0.25	17	1	2022
KAO LI-TING	1	1	0.1	9	1	2016
KAPLAN HUELYA	1	1	0.142857	15	1	2019
KARAGOZ G.	1	1	0.0833333	32	1	2014
KARAKIEWICZ PIERRE I	1	1	0.2	7	1	2021
KARAMAN AYSE	1	1	0.0909091	9	1	2015
KARAMAN IBRAHIM	1	1	0.0909091	9	1	2015
KARAN ABRAAR	1	1	0.333333	6	1	2023
KARANIAN DAVID	1	1	0.0833333	4	1	2014
KARAVAS ERDAL	1	1	0.25	2	1	2022
KARGL SIMON	1	1	0.166667	20	1	2020
KARIMI NOOSHIN	1	1	0.142857	30	1	2019
KARL DOMINIK	1	1	0.25	17	1	2022
KARNATI SRIKANTH	1	1	0.0833333	25	1	2014
KASSAM ZAHRA	1	1	0.1	80	1	2016
KATZ OREN	1	1	0.5	5	1	2024
KAUR SIMI	1	1	0.2	53	1	2021
KAUTZ JULIA	1	1	0.142857	12	1	2019
KAVOSI HODA	1	1	0.142857	30	1	2019
KAVOUSSI PARVIZ	1	1	0.25	27	1	2022
KAVOUSSI PARVIZ K.	1	1	0.2	4	1	2021
KAWADA TATSUSHI	1	1	0.2	1	1	2021
KAWAGUCHI HIROAKI	1	1	0.5	1	1	2024
KAWAHARA MOTOSHI	1	1	0.1	11	1	2016
KAWAI SHUICHI	1	1	0.1	11	1	2016
KAWANO HIROMI	1	1	0.1	11	1	2016
KAWASHIMA H.	1	1	0.1	4	1	2016
KAYMAZ ELIF	1	1	1	2	1	2025
KAZAK E.	1	1	0.0833333	32	1	2014
KAZAZ ILKE O.	1	1	0.166667	3	1	2020
KAZCI OMER	1	1	0.25	2	1	2022
KAZEMI M.	1	1	0.111111	10	1	2017
KELES MEVLUT	1	1	0.125	23	1	2018
KEMPF VOLKHARD A. J.	1	1	0.166667	2	1	2020
KENZAKA TSUNEAKI	1	1	0.25	4	1	2022
KEQIN ZHANG	1	1	0.2	2	1	2021
KEZLARIAN BRIE E.	1	1	0.125	2	1	2018
KEZUKA T.	1	1	0.1	4	1	2016
KHALAFALLA KAREIM	1	1	0.25	27	1	2022
KHAMBATI AZIZ	1	1	0.0833333	21	1	2014
KHAN AHRAR	1	1	0.125	2	1	2018
KHAN MUHAMMAD ZARGHAM	1	1	0.125	2	1	2018
KHAN SARAH JAMEEL	1	1	0.166667	1	1	2020
KHAREL (SITAULA) RANJU	1	1	0.125	2	1	2018
KHASTGIR JAY	1	1	0.25	2	1	2022
KHEAT AHMAD	1	1	0.25	2	1	2022
KHORRAMIROUZ REZA	1	1	0.0833333	2	1	2014
KHOSA JAPINDER	1	1	0.25	5	1	2022
KHOSRAVI FARHAD	1	1	0.1	10	1	2016
KHUNOVICH DMITRY	1	1	0.166667	4	1	2020
KIBAR YUSUF	1	1	0.142857	2	1	2019
KIDO MIORI	1	1	1	1	1	2025
KIELA PAWEL R.	1	1	0.125	28	1	2018
KIKUCHI EIJI	1	1	0.111111	3	1	2017
KILB JILL	1	1	0.142857	15	1	2019
KIM HAKUSHI	1	1	0.0909091	68	1	2015
KIM JUN SEOK	1	1	0.25	4	1	2022
KIM MYUNG SOO	1	1	0.25	4	1	2022
KIM SANG WON	1	1	0.0833333	11	1	2014
KIM SANG WOON	1	1	0.125	3	1	2018
KIM SUN OUCK	1	1	0.25	4	1	2022
KIM SUN-JA	1	1	0.125	1	1	2018
KIM TAE HYO	1	1	0.0833333	12	1	2014
KIM TAEK SANG	1	1	0.1	11	1	2016
KIM YAE-JEAN	1	1	0.125	1	1	2018
KIM YOUNG CHUL	1	1	0.25	2	1	2022
KIMOTO T.	1	1	0.1	4	1	2016
KIMURA KUMIKO	1	1	1	1	1	2025
KIMURA SHUHEI	1	1	0.2	2	1	2021
KIRAC MUSTAFA	1	1	0.142857	2	1	2019
KIRITSY MICHAEL P.	1	1	0.1	9	1	2016
KIRKAN S.	1	1	0.25	2	1	2022
KISPERT ANDREAS	1	1	0.142857	12	1	2019
KITA M.	1	1	0.1	4	1	2016
KITAGAWA KOICHI	1	1	0.166667	17	1	2020
KITAICHI N.	1	1	0.1	4	1	2016
KITAZAWA MASATO	1	1	0.0833333	8	1	2014
KITCHEN DONALD N.	1	1	0.0909091	13	1	2015
KIYOTA HIROSHI	1	1	0.1	11	1	2016
KIZILKAN YUNUS EMRE	1	1	0.2	45	1	2021
KLENA JOHN D.	1	1	0.111111	48	1	2017
KLUG JOERG	1	1	0.0833333	6	1	2014
KO EDMUND	1	1	0.25	27	1	2022
KOBAYASHI KANAO	1	1	0.1	11	1	2016
KOBAYASHI YASUYUKI	1	2	0.111111	8	2	2017
KOBAYASHI YOSHIYASU	1	1	0.333333	1	1	2023
KOBEISSY FIRAS	1	1	0.25	5	1	2022
KOETS AD	1	1	0.333333	7	1	2023
KOETTER JANA	1	1	0.0833333	2	1	2014
KOGAN STANLEY J.	1	1	0.111111	15	1	2017
KOHEK I.	1	1	0.0909091	8	1	2015
KOHNLE LISA	1	1	0.111111	3	1	2017
KOIFMAN LEANDRO	1	1	1	4	1	2025
KOIKE HIDEKAZU	1	1	0.125	8	1	2018
KOLLIPARA AVINASH	1	1	0.142857	19	1	2019
KOMIYAMA MASATOSHI	1	1	0.0833333	11	1	2014
KONG HAN	1	1	0.2	12	1	2021
KONISHI TAKATOSHI	1	1	0.1	11	1	2016
KOPA ZSOLT	1	1	0.111111	29	1	2017
KOPRU BURAK	1	1	0.142857	2	1	2019
KOSAKA TAKEO	1	1	0.111111	3	1	2017
KOSTOV MILOS	1	1	0.0833333	7	1	2014
KOTEVSKA VESNA	1	1	0.125	21	1	2018
KOVES BELA	1	1	0.5	113	1	2024
KRAFT COLLEEN S.	1	1	0.111111	48	1	2017
KRAHN JESSICA	1	1	0.125	2	1	2018
KRANZ JENNIFER	1	1	0.5	113	1	2024
KRIST ALEX H.	1	1	0.2	110	1	2021
KROLOV KATRIN	1	1	0.1	22	1	2016
KRUDEWIG C.	1	1	0.125	14	1	2018
KUBIK MARTHA	1	1	0.2	110	1	2021
KUFNER VERENA	1	1	0.142857	24	1	2019
KUHN JENS H.	1	1	0.142857	15	1	2019
KUIPERS SASKIA	1	1	0.166667	87	1	2020
KUISMA JANI	1	1	0.0833333	17	1	2014
KUMABE AYAKO	1	1	0.25	4	1	2022
KUMAR ASHOK	1	1	0.111111	11	1	2017
KUMAR PRAMIL	1	1	0.0833333	2	1	2014
KUMAR RAJEEV	1	1	0.111111	52	1	2017
KUMON HIROMI	1	1	0.1	11	1	2016
KUMPF STEVEN W.	1	1	0.0833333	4	1	2014
KURAHASHI HIROAKI	1	1	0.111111	7	1	2017
KURALAYANAPALYA P. SURESH	1	1	0.2	13	1	2021
KURITZKY LOUIS	1	2	0.333333	4	2	2023
KUROIWA KENTARO	1	1	0.1	11	1	2016
KURU TIMUR H.	1	1	0.1	80	1	2016
KUTLU OMER	1	1	0.1	7	1	2016
KUTLUBAY ZEKAYI	1	1	1	2	1	2025
KUWAHARA TSUYOSHI	1	1	1	1	1	2025
KWON DONG DEUK	1	1	0.25	4	1	2022
L'IMPERIO VINCENZO	1	1	0.111111	26	1	2017
LA ROCCA ROBERTO	1	1	0.2	50	1	2021
LA VIGNERA S.	1	1	0.0833333	12	1	2014
LAANPERE MADE	1	1	0.1	22	1	2016
LACASTA D.	1	1	0.0909091	48	1	2015
LAGO-ALVAREZ YAMILKA	1	1	0.2	2	1	2021
LAI YONGQING	1	1	0.0833333	9	1	2014
LAKO BRANISLAV	1	1	0.0833333	7	1	2014
LAMONICA MADELINE N.	1	1	1	1	1	2025
LAMY PIERRE-JEAN	1	1	0.125	12	1	2018
LANCASTER JASON W.	1	1	0.0909091	9	1	2015
LANDAS STEVE K.	1	1	0.0833333	2	1	2014
LANGAN ROBERT C.	1	1	0.25	3	1	2022
LANGEL ULO	1	1	0.1	22	1	2016
LANGEROUDI A. GHALYANCHI	1	1	0.111111	10	1	2017
LARCHER ALESSANDRO	1	1	0.1	20	1	2016
LARKIN REBECCA	1	1	0.142857	25	1	2019
LAU SUSAN	1	1	0.0833333	21	1	2014
LAU TIM T. Y.	1	1	0.125	2	1	2018
LAURENT-ROLLE MAUDRY	1	1	0.1	8	1	2016
LAURITI GIUSEPPE	1	1	0.142857	21	1	2019
LAVAGNO CAMILLA	1	1	0.25	4	1	2022
LAWRENCE KENNETH R.	1	1	0.0909091	9	1	2015
LE JENNIFER	1	1	0.1	2	1	2016
LEBOUTTE FRANCOIS	1	1	1	2	1	2025
LEE GILHO	1	1	0.1	1	1	2016
LEE HO YEON	1	1	0.25	4	1	2022
LEE HYUNG LAE	1	1	0.0833333	11	1	2014
LEE JOO YONG	1	1	0.0833333	12	1	2014
LEE KI SOO	1	1	0.0833333	12	1	2014
LEE L.	1	1	0.0833333	14	1	2014
LEE LOIS K.	1	1	0.125	7	1	2018
LEE SEUNG HWAN	1	1	0.0833333	12	1	2014
LEE SEUNG WOOK	1	1	0.0833333	12	1	2014
LEE TSUNG-HSIEN	1	1	0.166667	2	1	2020
LEE WEI-CHING	1	1	0.142857	39	1	2019
LEE WONAE	1	1	0.1	1	1	2016
LEE YONG SEUNG	1	1	0.125	3	1	2018
LEGARE CHRISTINE	1	1	0.25	8	1	2022
LEI W-H	1	1	0.125	5	1	2018
LEIR SHIH-HSING	1	1	0.125	12	1	2018
LEITNER LORENZ	1	1	0.5	113	1	2024
LEMMER OSCAR	1	1	1	2	1	2025
LENNIKOV ANTON	1	1	0.166667	7	1	2020
LEONE JAMES E.	1	1	0.1	2	1	2016
LEV MIKAHL	1	1	0.0909091	21	1	2015
LEVITT MARC A.	1	1	0.0833333	7	1	2014
LEWIS SHEENA E. M.	1	1	0.25	27	1	2022
LI BOWEN	1	1	0.166667	5	1	2020
LI FANG HONG	1	1	0.166667	244	1	2020
LI GUANJIAN	1	1	0.5	2	1	2024
LI HAOPENG	1	1	0.1	12	1	2016
LI HAORAN	1	1	0.166667	7	1	2020
LI HONGGANG	1	1	0.2	11	1	2021
LI HONGHUI	1	1	0.5	10	1	2024
LI JUXUE	1	1	0.25	7	1	2022
LI LI	1	1	0.2	110	1	2021
LI MENGQIANG	1	1	0.2	15	1	2021
LI MINGHUA	1	1	0.111111	1	1	2017
LI PENGCHAO	1	1	0.0833333	28	1	2014
LI PENGJU	1	1	0.2	2	1	2021
LI QIN-LAN	1	1	0.5	2	1	2024
LI SEN	1	1	0.125	5	1	2018
LI SHA	1	1	0.25	12	1	2022
LI WEI	1	1	0.5	1	1	2024
LI WENJIE	1	1	0.166667	5	1	2020
LI XIANXIN	1	1	0.111111	1	1	2017
LI XIAO	1	1	0.142857	3	1	2019
LI YANG-HUI	1	1	0.125	5	1	2018
LI YANG-QUN	1	1	0.25	1	1	2022
LI YANGYOU	1	1	0.25	1	1	2022
LI YONGQIANG	1	1	0.142857	3	1	2019
LI YU	1	1	0.25	8	1	2022
LI ZHIHAO	1	1	0.2	15	1	2021
LI ZONG-SHUAI	1	1	0.142857	21	1	2019
LIANG XIAOXUAN	1	1	0.0833333	11	1	2014
LIEBHART DIETER	1	1	0.0833333	18	1	2014
LILLIS REBECCA	1	2	0.333333	4	2	2023
LIM DO GYEONG	1	1	0.25	4	1	2022
LIM JOO WON	1	1	0.0909091	13	1	2015
LIM SUNG JIG	1	1	0.0833333	11	1	2014
LIM YUNJI	1	1	0.25	2	1	2022
LIN CHIH-TE	1	1	0.25	5	1	2022
LIN HAO-CHENG	1	1	0.2	16	1	2021
LIN HERNG-CHING	1	1	0.1	9	1	2016
LIN J.	1	1	0.0909091	6	1	2015
LIN JIAN-ZHONG	1	1	0.166667	4	1	2020
LIN KUO-JEN	1	1	0.25	5	1	2022
LIN NAN-HE	1	1	0.142857	13	1	2019
LIN PO-HUNG	1	1	0.111111	4	1	2017
LIN TAO	1	2	0.142857	19	2	2019
LINAKIS JAMES G.	1	1	0.111111	51	1	2017
LINDER MONICA	1	1	0.0833333	6	1	2014
LIPPMANN T.	1	1	0.0909091	24	1	2015
LIPSETT SUSAN C.	1	1	0.125	7	1	2018
LIU AI-JIE	1	1	0.166667	12	1	2020
LIU BIANJIANG	1	1	0.0833333	28	1	2014
LIU BO	1	1	0.142857	19	1	2019
LIU CHANG	1	2	0.333333	6	2	2023
LIU DAVID X.	1	1	0.142857	15	1	2019
LIU HONGYUN	1	1	0.0833333	6	1	2014
LIU JIALI	1	1	0.0833333	11	1	2014
LIU JINLIN	1	1	0.2	1	1	2021
LIU JUAN	1	1	0.166667	5	1	2020
LIU JUI-MING	1	2	0.111111	4	2	2017
LIU KANG	1	1	0.333333	1	2	2023
LIU LIANG-REN	1	1	0.166667	5	1	2020
LIU LU	1	1	0.5	10	1	2024
LIU LUMEI	1	1	0.333333	14	1	2023
LIU QIAN	1	1	0.125	5	1	2018
LIU S.	1	1	0.1	10	1	2016
LIU SHAN SHAN	1	1	0.166667	244	1	2020
LIU SHENG-ZHUO	1	1	0.166667	5	1	2020
LIU WEI-HUA	1	1	0.166667	12	1	2020
LIU WEIHUA	1	1	0.142857	54	1	2019
LIU WEN	1	1	0.25	17	1	2022
LIU XIAO-HANG	1	1	0.5	2	1	2024
LIU XIAOQIANG	1	1	0.333333	1	1	2023
LIU XING	1	2	0.142857	19	2	2019
LIU YONG-FEI	1	1	0.25	3	1	2022
LIU YU-HANG	1	1	0.333333	5	1	2023
LIU YUNCHU	1	1	0.0833333	9	1	2014
LIU YUXUAN	1	1	0.166667	5	1	2020
LIU ZHIYONG	1	1	0.1	7	1	2016
LIU ZIMING	1	1	0.166667	2	1	2020
LIYING GUAN	1	1	0.2	2	1	2021
LLOR CARL	1	1	0.333333	3	1	2023
LOCHNIT GUENTER	1	1	0.0833333	25	1	2014
LOMBARDO F.	1	1	0.125	26	1	2018
LONG WEN	1	1	1	2	1	2025
LONGO NICOLA	1	1	0.2	50	1	2021
LOPES LUCIANO BASTOS	1	1	0.111111	3	1	2017
LOPEZ-HURTADO M.	1	1	0.125	14	1	2018
LORENZO LAURA	1	1	0.1	13	1	2016
LOUETTE AARON	1	1	0.125	2	1	2018
LOZANO-DUBERNARD BERNARDO	1	1	0.1	8	1	2016
LU BAOWEI	1	1	0.333333	14	1	2023
LU DONG-LIANG	1	1	0.166667	5	1	2020
LU JUN	1	1	0.2	2	1	2021
LU XIAOBO	1	1	0.125	158	1	2018
LU Y.	1	1	0.0909091	19	1	2015
LUCON MARCOS	1	1	1	4	1	2025
LUDWIG M.	1	1	0.0909091	14	1	2015
LUIS GUTIERREZ-HERNANDEZ JOSE	1	1	0.1	1	1	2016
LUIS TORTORA-PEREZ JORGE	1	1	0.1	1	1	2016
LUJAN SATURNINO	1	1	0.1	13	1	2016
LUO JUNHANG	1	1	0.2	2	1	2021
LUO SI-SI	1	1	0.25	1	1	2022
LUO XIAOQUN	1	1	1	1	1	2025
LUO YAN	1	1	0.142857	4	1	2019
LUO YANG-YANG	1	1	0.333333	5	1	2023
LUO YANHUA	1	1	0.2	4	1	2021
LUO YICHEN	1	1	0.166667	5	1	2020
LUPI GIULIANA	1	1	0.25	5	1	2022
LV KUN-LONG	1	1	0.25	3	1	2022
LYAZRHI FAOUZI	1	1	0.0909091	22	1	2015
LYON MARSHALL G.	1	1	0.111111	48	1	2017
LYU MINMIN	1	1	0.333333	6	1	2023
MA CHUNMEI	1	1	0.5	10	1	2024
MA CONG	1	1	0.5	2	1	2024
MA NING	1	1	0.25	1	1	2022
MA YUE	1	1	0.2	12	1	2021
MA ZHI-PENG	1	1	0.142857	10	1	2019
MACEDO ANTONIO JR.	1	1	0.166667	6	1	2020
MACEDO AURICELIO A.	1	1	0.0909091	15	1	2015
MACERONI PIERO	1	1	0.0833333	20	1	2014
MACHADO G.	1	1	0.0909091	8	1	2015
MACHEN G. LUKE	1	1	0.2	4	1	2021
MAEDA CHIKA	1	1	0.0833333	8	1	2014
MAEDA SHINICHI	1	1	0.1	11	1	2016
MAEDA YOSUKE	1	1	0.5	1	1	2024
MAHMOUD MANAL A. M.	1	1	0.166667	10	1	2020
MAHONEY MONICA V.	1	1	0.0909091	9	1	2015
MAIA A.	1	1	0.333333	3	1	2023
MAJZOUB AHMAD	1	1	0.25	1	1	2022
MAKEDONSKY IGOR	1	1	0.25	3	1	2022
MANDAL RUPALI	1	1	0.166667	2	1	2020
MANDAL SANA	1	1	0.0909091	9	1	2015
MANDEL ELLEN D.	1	1	0.1	2	1	2016
MANDERSON LATTOYA	1	1	0.111111	15	1	2017
MANERA MARTINA	1	1	0.2	1	1	2021
MANFREDONIA GIORGIA	1	1	0.0833333	20	1	2014
MANGEN MARIE-JOSEE J.	1	1	0.142857	7	1	2019
MANGIAPIA FRANCESCO	1	1	0.2	50	1	2021
MANGIONE CAROL M.	1	1	0.2	110	1	2021
MANICASSAMY BALAJI	1	1	0.1	8	1	2016
MANSOUR MARAH	1	1	0.25	2	1	2022
MANTICA GUGLIELMO	1	2	0.5	113	2	2024
MANUJA ANJU	1	1	0.0833333	2	1	2014
MANZANO JOAO PADUA	1	1	0.166667	6	1	2020
MANZANO SERGIO	1	1	0.25	2	1	2022
MAO LIN	1	1	0.2	4	1	2021
MAQBOOL SIDRA	1	1	0.166667	1	1	2020
MARCONI MARCELO	1	1	0.0909091	29	1	2015
MARIA BLASCO JOSE	1	1	0.142857	10	1	2019
MARIA CARRERA-CHAVEZ JOSE	1	1	0.1	1	1	2016
MARIA LUTZELSCHWAB CLAUDIA	1	1	0.25	5	1	2022
MARINELLI SUSANNA	1	1	1	6	1	2025
MARINKOVIC DARKO	1	1	0.5	1	1	2024
MARJANOVIC Z.	1	1	0.1	1	1	2016
MARKOULAKI STYLIANI	1	1	0.333333	22	1	2023
MAROIS MAXIME	1	1	0.0909091	22	1	2015
MAROTTO DANIELA	1	1	1	6	1	2025
MAROUF SHERIF A.	1	1	0.0909091	7	1	2015
MAROUS MIGUELLE	1	1	0.125	12	1	2018
MARQUES LUCAS M.	1	1	0.166667	6	1	2020
MARSCHNER CONSTANTIN	1	1	0.166667	7	1	2020
MARTIN CLYDE DONALD III	1	1	0.166667	2	1	2020
MARTINEZ EDUARD	1	1	0.166667	15	1	2020
MARTINEZ MARLON	1	1	0.25	27	1	2022
MARTINEZ VICTOR	1	1	0.166667	15	1	2020
MARTINI POLIANA V.	1	1	0.5	3	1	2024
MARTINS FILHO OLINDO A.	1	1	0.0909091	15	1	2015
MARUYAMA YUKI	1	1	0.2	1	1	2021
MASHNI JOSEPH	1	1	0.1	59	1	2016
MASOUMI MARYAM	1	1	0.142857	30	1	2019
MASTERSON JOHN M.	1	1	0.111111	15	1	2017
MASTERSON THOMAS A.	1	1	0.111111	15	1	2017
MASUMORI NAOYA	1	1	0.1	11	1	2016
MATSUBARA AKIO	1	1	0.1	11	1	2016
MATSUDA TATSUMA	1	1	0.2	12	1	2021
MATSUI HIROSHI	1	1	0.125	8	1	2018
MATSUMOTO KAZUHIRO	1	1	0.111111	3	1	2017
MATSUMOTO TETSURO	1	1	0.1	11	1	2016
MATSUMURA MASARU	1	1	0.1	11	1	2016
MATSUNO YOSHIHARU	1	1	0.0833333	11	1	2014
MATYAS NINA	1	1	0.2	53	1	2021
MATZKIN M. E.	1	1	0.125	48	1	2018
MAURIZIO ESTEFANIA	1	1	0.25	35	1	2022
MAYER JOHANNES U.	1	1	0.25	17	1	2022
MAZANCOURT E. SEIZILLES DE	1	1	0.333333	1	1	2023
MCCONAGHY JOHN R.	1	1	0.1	59	1	2016
MCELROY ANITA K.	1	1	0.111111	48	1	2017
MCIVER RUTHY	1	1	0.333333	8	1	2023
MCKINNON A.	1	1	0.0909091	28	1	2015
MCLEAN CATRIONA	1	1	0.0909091	16	1	2015
MCLEOD D. J.	1	1	0.111111	5	1	2017
MCNULTY ANNA	1	1	0.333333	8	1	2023
MEGAHED GABER	1	1	0.166667	10	1	2020
MEGURO A.	1	1	0.1	4	1	2016
MEHOLLIN-RAY AMY R.	1	1	0.0909091	16	1	2015
MEHTA ANEESH K.	1	1	0.111111	48	1	2017
MEHTA SANJAY R.	1	1	0.125	15	1	2018
MEI JINGWEN	1	1	1	2	1	2025
MELIKOGLU MELIKE	1	1	1	2	1	2025
MELZER FALK	1	1	0.333333	7	1	2023
MENDELSOHN ALEXANDRA C.	1	1	0.166667	29	1	2020
MENEGAUX FLORENCE	1	1	0.125	12	1	2018
MENIAS CHRISTINE O.	1	1	0.2	21	1	2021
MENON-JOHANSSON ANATOLE	1	1	0.2	4	1	2021
MERRILL DANIEL R.	1	1	0.2	29	1	2021
MERROT T.	1	1	0.125	6	1	2018
MESKAWI MALEK	1	1	0.1	20	1	2016
MESTRINHO BRUNO VILALVA	1	1	1	4	1	2025
MESTROVIC JAKOV	1	1	0.1	83	1	2016
METHORST C.	1	1	0.333333	1	1	2023
MEYBODI A. MOHSENI	1	1	0.125	39	1	2018
MEYBODI M. A. MOHSENI	1	1	0.125	39	1	2018
MEZEI TUNDE	1	1	0.5	113	1	2024
MICHEL VIRGINIE	1	1	0.111111	3	1	2017
MICIC SAVA	1	1	0.25	27	1	2022
MIDDENDORFF R.	1	1	0.0909091	24	1	2015
MIDDLETON STEVE	1	1	0.1	2	1	2016
MIDRIO PAOLA	1	1	0.25	3	1	2022
MIDURA-KIELA MONICA T.	1	1	0.125	28	1	2018
MIENTJES MIKE	1	1	0.166667	87	1	2020
MIGLIORE SERGIO	1	1	0.2	3	1	2021
MIHALAS BETTINA	1	1	0.142857	19	1	2019
MIHALJEVIC ZELJKO	1	1	0.111111	2	1	2017
MILANI GIOVANNA	1	1	0.2	36	1	2021
MILICEVIC VESNA	1	1	0.5	1	1	2024
MILLER STEVE	1	1	0.142857	34	1	2019
MIN GYEONG EUN	1	1	0.0833333	11	1	2014
MIN SEON JEONG	1	1	0.25	2	1	2022
MINAMITANI SHINICHI	1	1	0.1	11	1	2016
MINOLI DARIO GUIDO	1	1	0.25	3	1	2022
MIRAGAYA MARCELO H.	1	1	0.0833333	12	1	2014
MIRANDA MIGUEL ANGEL	1	1	0.111111	3	1	2017
MIRIM ANDRE F. M.	1	1	0.125	48	1	2018
MIRONE VINCENZO	1	1	0.2	50	1	2021
MISHRA A. K.	1	1	0.111111	11	1	2017
MISHRA APARAJITA	1	1	0.25	3	1	2022
MISKOVA SILVANA	1	1	0.125	21	1	2018
MITSUI MASAO	1	1	0.142857	1	1	2019
MIYAJIMA AKIRA	1	1	0.111111	3	1	2017
MIYASO HIDENOBU	1	1	0.0833333	11	1	2014
MIYAZAWA YOSHIYUKI	1	1	0.125	8	1	2018
MIZUKAMI CHIAKI	1	1	1	1	1	2025
MIZUKI N.	1	1	0.1	4	1	2016
MIZUNO RYUICHI	1	1	0.111111	3	1	2017
MIZUTANI KOSUKE	1	1	0.111111	18	1	2017
MO JIACONG	1	1	0.2	2	1	2021
MOAZENCHI M.	1	1	0.125	39	1	2018
MOCHIZUKI M.	1	1	0.1	4	1	2016
MOGHADDAM KEIVAN GHOLAMJANI	1	1	0.0833333	21	1	2014
MOGI TAKAO	1	1	0.2	12	1	2021
MOHAMED AMANY F.	1	1	0.5	1	1	2024
MOHAMED RAGAB H.	1	1	0.5	1	1	2024
MOHAMED RASHA SALAH	1	1	0.5	1	1	2024
MOHANDOSS NAGALINGAM	1	1	0.2	13	1	2021
MOHSENI MOHAMMAD JAVAD	1	1	0.0833333	2	1	2014
MOKHTARI GHOLAMREZA	1	1	0.0833333	21	1	2014
MOL J. P. S.	1	1	0.0833333	6	1	2014
MOL JULIANA P. S.	1	1	0.0909091	15	1	2015
MOLINA ROSA ISABEL	1	1	0.333333	1	1	2023
MONDAINI N.	1	1	0.0833333	39	1	2014
MONDAL KRISHNENDU	1	1	0.166667	2	1	2020
MONDELLO STEFANIA	1	1	0.25	5	1	2022
MONDEN KOICHI	1	1	0.1	11	1	2016
MONFA RAMON	1	1	0.333333	3	1	2023
MONTEAGUDO MONICA	1	1	0.333333	3	1	2023
MONTES-GARCIA J. FERNANDO	1	1	0.333333	5	1	2023
MONTORFANI GABRIELE E.	1	1	0.25	4	1	2022
MONTORFANI-JANETT VALENTINA M. L.	1	1	0.25	4	1	2022
MONTOYA ALDO HUGO DE LA CRUZ	1	1	0.333333	3	1	2023
MONUTEAUX MICHAEL C.	1	1	0.125	7	1	2018
MOON SUNG KYOUNG	1	1	0.0909091	13	1	2015
MOR YORAM	1	1	0.0909091	21	1	2015
MORADI KAMRAN	1	1	0.0833333	7	1	2014
MORAGAS MORENO ANA	1	1	0.333333	3	1	2023
MORAIS C. G.	1	1	0.333333	3	1	2023
MORALES MARIANO	1	1	0.25	3	1	2022
MORANDI ANNA	1	1	0.25	3	1	2022
MORDASINI PASQUALE	1	1	0.0833333	2	1	2014
MORE SIMON	1	1	0.111111	3	1	2017
MOREIRA LARISSA G. A.	1	1	0.333333	1	1	2023
MORENO BERNARDINO	1	1	0.25	3	1	2022
MORENO EDGARDO	1	1	0.142857	10	1	2019
MORENO ELENA	1	1	0.1	13	1	2016
MORGAN TARA A.	1	1	0.0909091	3	1	2015
MORGIA G.	1	1	0.0833333	12	1	2014
MORI CHISATO	1	1	0.0833333	11	1	2014
MORIKAWA NORIFUMI	1	2	0.111111	8	2	2017
MORIYON IGNACIO	1	1	0.142857	10	1	2019
MORMINA ENRICOMARIA	1	1	0.25	5	1	2022
MORREY JOHN D.	1	1	0.125	31	1	2018
MORRISON JULIET	1	1	0.1	8	1	2016
MORROS ROSA	1	1	0.333333	3	1	2023
MOSTAFA TAYMOUR	1	1	0.25	27	1	2022
MOTA RINALDO APARECIDO	1	1	0.0833333	11	1	2014
MOTRICH RUBEN DARIO	1	1	0.333333	1	1	2023
MOTSCH JOHANN	1	1	0.1	80	1	2016
MOUSAVI MOHAMMAD	1	1	0.142857	30	1	2019
MOUSTACAS VALERIA S.	1	1	0.0833333	14	1	2014
MOUSTACAS VALERIA SPYRIDION	1	1	0.111111	3	1	2017
MOZAFARPOUR SARAH	1	1	0.0833333	2	1	2014
MPENGE MBIYE	1	1	0.2	5	1	2021
MRKLIC IVANA	1	1	0.1	83	1	2016
MU YUN PING	1	1	0.166667	244	1	2020
MUELLER-WOLF MAYA B.	1	1	0.1	80	1	2016
MUIR JULIE A.	1	1	0.166667	16	1	2020
MUKAI S.	1	1	0.1	21	1	2016
MULTIGNER LUC	1	1	0.125	12	1	2018
MUNDEN MARTHE M.	1	1	0.0909091	16	1	2015
MUNGAN SEVDEGUL	1	1	0.166667	3	1	2020
MUNOZ PILAR M.	1	1	0.142857	10	1	2019
MURATANI TETSURO	1	1	0.111111	18	1	2017
MURPHY DAVID	1	1	0.142857	15	1	2019
MURPHY FEILIM	1	1	0.25	4	1	2022
MURPHY J. PATRICK	1	1	0.111111	39	1	2017
MURRAY KATIE S.	1	1	0.1	59	1	2016
MURTAZA SAEED	1	1	0.142857	2	1	2019
MUSSER JOHN	1	1	0.1	59	1	2016
MUSTAPIC KRESIMIR	1	1	0.1	83	1	2016
MYERS CAITLYN	1	1	0.25	6	1	2022
MYLER PETER J.	1	1	0.5	1	1	2024
NABI NAUMAN	1	1	0.333333	4	1	2023
NACKEERAN SIRPI	1	1	0.25	21	1	2022
NAEEM MUHAMMAD	1	1	0.2	21	1	2021
NAGAO KENTARO	1	1	0.2	1	1	2021
NAGARAJ CHAITRA	1	1	0.2	13	1	2021
NAGATA YOSHIHIRO	1	1	0.0909091	68	1	2015
NAIK KAUSHIK V	1	1	0.25	3	1	2022
NAIR ANIL V	1	1	0.166667	29	1	2020
NAITO MUNEKAZU	1	1	0.0833333	11	1	2014
NAKAMURA KIYOKUNI	1	1	1	1	1	2025
NAKAMURA S.	1	1	0.1	4	1	2016
NAKANE KEITA	1	1	0.111111	18	1	2017
NAKANO MASAHIRO	1	1	0.111111	18	1	2017
NAKANO MAYURA	1	1	0.0909091	68	1	2015
NAKAYAMA TAKASHI	1	1	0.2	12	1	2021
NAMA GIRISH	1	1	0.333333	4	1	2023
NAMBA K.	1	1	0.1	4	1	2016
NAMBA KAORI	1	1	1	1	1	2025
NAN YONG-HAO	1	1	0.25	3	1	2022
NANBU AI	1	1	0.1	2	1	2016
NANDALUR KIRAN R.	1	1	0.1	80	1	2016
NANDWANI GHULAM MUSTAFA	1	1	0.166667	2	1	2020
NAPOLITANO LUIGI	1	1	0.2	50	1	2021
NARASIMHAN SUPRIYA	1	1	0.333333	6	1	2023
NARAYANAN GOVINDARAJAN	1	1	0.0833333	12	1	2014
NARITA HARUNORI	1	1	0.1	11	1	2016
NASU YASUTOMO	1	3	0.111111	9	3	2017
NATHUES HEIKO	1	1	0.2	2	1	2021
NAVARATNAM ANOJAN K.	1	1	0.142857	3	1	2019
NAVARRO-MARI JOSE MARIA	1	1	0.25	8	1	2022
NAYA YUKO	1	1	0.0909091	4	1	2015
NAZ H.	1	1	0.0833333	32	1	2014
NEBLETT SANAI	1	1	0.5	1	1	2024
NEGRAO DE FIGUEIREDO GIOVANNA	1	1	0.166667	7	1	2020
NEILD DEBRAH M.	1	1	0.0833333	12	1	2014
NEISIUS ANDREAS	1	1	1	2	1	2025
NELSON GEORGE E.	1	1	0.142857	34	1	2019
NELSON HEIDI D.	1	1	0.2	33	1	2021
NELSON MOLLY A.	1	1	1	1	1	2025
NEUMAN MARK I.	1	1	0.125	7	1	2018
NG KWAI-FONG	1	1	0.25	5	1	2022
NI JINYAO	1	1	0.2	1	1	2021
NI LIANGCHAO	1	1	0.0833333	9	1	2014
NICHOL STUART T.	1	1	0.111111	48	1	2017
NICKEL J. CURTIS	1	2	0.125	13	2	2018
NIELSEN SOREN SAXMOSE	1	1	0.111111	3	1	2017
NIKAI KOKI	1	1	0.166667	27	1	2020
NIKOLAIDIS PAUL	1	1	0.0833333	4	1	2014
NISHI SHOHEI	1	1	0.1	11	1	2016
NISHIDA SHOICHI	1	1	1	1	1	2025
NISHIMURA HIROFUMI	1	1	0.1	11	1	2016
NISHIMURA SHINGO	1	1	0.2	1	1	2021
NIU SHUAI	1	1	0.333333	1	1	2023
NIYYATI MARYAM	1	1	0.1	46	1	2016
NOBREGA DE JESUS CARLOS MARCIO	1	1	0.0909091	1	1	2015
NOCI I.	1	1	0.0833333	39	1	2014
NOMI M.	1	1	0.1	21	1	2016
NOMI MASASHI	1	1	0.166667	17	1	2020
NOMURA MASASHI	1	1	0.125	8	1	2018
NONG WEIHUA	1	1	0.25	1	1	2022
NORTON SARAH MARIE	1	1	0.333333	4	1	2023
NOTARI TIZIANA	1	1	1	6	1	2025
NOUR SAFAA Y.	1	1	0.5	1	1	2024
NOWLAND WILLIAM S.	1	1	0.0833333	4	1	2014
NUMAGA J.	1	1	0.1	4	1	2016
NUSSBAUMER-STREIT BARBARA	1	1	0.2	53	1	2021
NYATSANZA FARAI	1	1	0.2	5	1	2021
O'LOUGHLIN CLARE A. A.	1	1	0.2	53	1	2021
O'REILLY PETER	1	1	0.1	2	1	2016
OCHIAI HIDEHARU	1	1	0.0909091	4	1	2015
OGASAWARA YUKI	1	1	0.166667	27	1	2020
OGEDEGBE GBENGA	1	1	0.2	110	1	2021
OGIHARA KIKUMI	1	1	0.0909091	4	1	2015
OH CHEOL YOUNG	1	1	0.0833333	12	1	2014
OH KYUNG JIN	1	1	0.25	4	1	2022
OHNISHI MAKOTO	1	1	0.111111	18	1	2017
OHNO S.	1	1	0.1	4	1	2016
OHNO SHIGEAKI	1	1	0.166667	7	1	2020
OKAJIMA HIDEAKI	1	1	1	1	1	2025
OKAZAKI TADAHARU	1	1	0.166667	27	1	2020
OLINDA ROBERIO GOMES	1	1	0.142857	7	1	2019
OLIVA ALEJANDRO	1	1	0.125	12	1	2018
OLIVER JOSHUA J.	1	1	0.2	29	1	2021
OLIVERA CAROLINA	1	1	0.333333	1	1	2023
OLMEDO JOSE JAVIER	1	1	0.333333	1	1	2023
ONDA KEN	1	1	0.0909091	4	1	2015
ONG KOH JUN	1	1	0.111111	9	1	2017
ORAL A.	1	1	0.111111	2	1	2017
ORO ARTURO DELL	1	1	0.0909091	29	1	2015
ORTIN A.	1	1	0.0909091	48	1	2015
OSMAN SALAMA A.	1	1	0.142857	4	1	2019
OSORIO MAROCCOLO MARCUS VINICIUS	1	1	0.166667	10	1	2020
OSTERBACK RIIKKA	1	1	0.0833333	17	1	2014
OTTINO K.	1	1	0.333333	8	1	2023
OTTINO KIERA	1	1	0.333333	22	1	2023
OTTONI SERGIO LEITE	1	1	0.166667	6	1	2020
OUCHI DAN	1	1	0.333333	3	1	2023
OUYANG SONG	1	1	0.333333	1	1	2023
OVERESCH GUDRUN	1	1	0.125	6	1	2018
OYA MOTOTSUGU	1	1	0.111111	3	1	2017
OZ KEREM	1	1	0.2	45	1	2021
OZAWA Y.	1	1	0.1	4	1	2016
OZGULER YESIM	1	1	1	2	1	2025
OZGUR B. C.	1	1	0.125	23	1	2018
OZKAYA AHMET KAGAN	1	1	0.1	7	1	2016
OZTURK UFUK	1	1	0.0833333	10	1	2014
OZTURK-ENGIN D.	1	1	0.0833333	32	1	2014
PABLO OSEJO-DIAGO PEDRO	1	1	0.111111	2	1	2017
PADHI MAYA	1	1	0.25	3	1	2022
PAGLIARANI SARA	1	1	0.142857	25	1	2019
PAHERNIK SASCHA	1	1	0.1	80	1	2016
PAIRA DANIELA ANDREA	1	1	0.333333	1	1	2023
PAIXAO T. A.	1	1	0.0833333	6	1	2014
PAL KUNAL	1	1	0.0833333	50	1	2014
PALANI AYAD	1	1	0.25	27	1	2022
PALLESCHI GIOVANNI	1	1	0.0833333	20	1	2014
PALMA CRISTIAN	1	1	0.0909091	29	1	2015
PALMIERI CHIARA	1	1	0.142857	25	1	2019
PALOMARES RESENDIZ ERIKA GABRIELA	1	1	0.25	1	1	2022
PAN PAI-YEN	1	1	0.25	5	1	2022
PAN SHIN-LIANG	1	1	0.5	3	1	2024
PAN YANG	1	1	0.333333	1	1	2023
PANAH M. AHMADI	1	1	0.125	39	1	2018
PANCHAL BETHANY	1	1	0.1	59	1	2016
PANDA SAILENDRA	1	1	0.25	3	1	2022
PANG JING	1	1	0.25	7	1	2022
PANG MYUNG-GEOL	1	1	0.2	14	1	2021
PANG SEE-TONG	1	1	0.111111	4	1	2017
PANG WON-KI	1	1	0.2	14	1	2021
PANT SWAPNILA	1	1	0.142857	12	1	2019
PAOLA PARDO ROMINA	1	1	0.142857	13	1	2019
PAOLI D.	1	1	0.166667	13	1	2020
PARADOWSKA-DOGAN AGNIESZKA	1	1	0.0833333	25	1	2014
PARAGOMI PEDRAM	1	1	0.0833333	7	1	2014
PAREKATTIL SIJO	1	1	0.25	27	1	2022
PAREKH NEEL	1	1	0.25	27	1	2022
PARENT MARIE-ELISE	1	1	0.1	20	1	2016
PARIN U.	1	1	0.25	2	1	2022
PARK CHUN-HO	1	1	0.5	1	1	2024
PARK HEEYOON	1	1	0.1	1	1	2016
PARK HYUN JUN	1	1	0.25	27	1	2022
PARK JOONSUK	1	1	0.25	2	1	2022
PARK KWANGSUNG	1	1	0.25	4	1	2022
PARK SEONG JIN	1	1	0.0909091	13	1	2015
PARK YOO-JIN	1	1	0.2	14	1	2021
PARKER PENNY	1	1	0.111111	6	1	2017
PARLAK E.	1	1	0.0833333	32	1	2014
PASALIC ALEN	1	1	0.166667	16	1	2020
PASQUALETTI PATRIZIO	1	1	0.2	1	1	2021
PASTORE ANTONIO LUIGI	1	1	0.0833333	20	1	2014
PASTUSZAK ALEXANDER W.	1	1	0.111111	37	1	2017
PATEL MAITRAYA K.	1	1	0.0909091	2	1	2015
PATEL PRITAL	1	1	0.333333	8	1	2023
PATEL RAJUL	1	1	0.111111	29	1	2017
PATI SANGHAMITRA	1	1	0.25	3	1	2022
PAUDEL SURYA	1	1	0.0833333	18	1	2014
PAULA ALVAREZ LUCIA	1	1	0.1	2	1	2016
PAULA DOMINGUEZ MARIA	1	1	0.25	5	1	2022
PAWAIYA R. V. S.	1	1	0.111111	11	1	2017
PAZ PERIS MARIA	1	1	0.25	3	1	2022
PBERT LORI	1	1	0.2	110	1	2021
PECK DANNELE	1	1	0.142857	14	1	2019
PEDRAZA-SANCHEZ M. J. E.	1	1	0.125	14	1	2018
PEGLION MARCELINE	1	1	0.0909091	22	1	2015
PEIXOTO KIM POMY DE CASSIA	1	1	0.0833333	11	1	2014
PEKOK A.	1	1	0.0833333	32	1	2014
PELLONI M.	1	1	0.166667	13	1	2020
PENA ALBERTO	1	1	0.0833333	7	1	2014
PENA ALFARO CARLOS E.	1	1	0.142857	7	1	2019
PENA MARCELO RODRIGUEZ	1	1	0.25	27	1	2022
PENG LI LI	1	1	0.166667	244	1	2020
PENG NAIXIONG	1	1	0.166667	11	1	2020
PENG ZHU-FENG	1	1	0.166667	5	1	2020
PERALTA GABRIELA	1	1	0.166667	15	1	2020
PEREIRA MARCELO S.	1	1	0.2	36	1	2021
PEREZ SONIA	1	1	0.1	4	1	2016
PEREZ-ARDAVIN JAVIER	1	1	0.1	13	1	2016
PEREZ-EGUIA EDUARDO	1	1	0.1	1	1	2016
PERINO ANTONIO	1	1	1	6	1	2025
PERRY DONNA L.	1	1	0.142857	15	1	2019
PERSAD EMMA	1	1	0.2	53	1	2021
PESCI F. R.	1	1	0.0909091	5	1	2015
PESUT DRAGICA	1	1	0.111111	3	1	2017
PETERHANS S.	1	1	0.125	14	1	2018
PETROVIC MILOS	1	1	0.0833333	7	1	2014
PETROVSKI MILE	1	1	0.125	21	1	2018
PETROZZA VINCENZO	1	1	0.0833333	20	1	2014
PFORTMUELLER CARMEN A.	1	1	0.0833333	2	1	2014
PICARD-HAGEN NICOLE	1	1	0.0909091	22	1	2015
PIERUCCI-ALVES FERNANDO	1	1	0.125	28	1	2018
PIGNY FIONA	1	1	0.142857	24	1	2019
PINTO MARCELO R.	1	1	0.0833333	12	1	2014
PIRAINO CHIARA	1	1	0.2	3	1	2021
PIRKL MARTIN	1	1	0.333333	4	1	2023
PIRRAGLIA M. P.	1	1	0.0909091	5	1	2015
PISANELLI GIUSEPPE	1	1	0.1	8	1	2016
PIVETTI-PEZZI P.	1	1	0.0909091	5	1	2015
PO A.	1	1	0.166667	13	1	2020
PODICO GIORGIA	1	1	0.2	2	1	2021
POETA A. S.	1	1	0.0909091	8	1	2015
POGORELIC ZENON	1	1	0.1	83	1	2016
POPENECIU IONEL V.	1	1	0.1	80	1	2016
PORTA NATALE	1	1	0.0833333	20	1	2014
PORTER JOHN J.	1	1	0.125	7	1	2018
PORTMAN MAGS D.	1	1	0.111111	29	1	2017
POSTAL TYLER	1	1	0.5	1	1	2024
POTKONJAK ALEKSANDAR	1	1	0.0833333	7	1	2014
POZZI MARIA ROSA	1	1	0.111111	26	1	2017
PRADHAN DILLIP K.	1	1	0.0833333	50	1	2014
PRAMANIK KRISHNA	1	1	0.0833333	50	1	2014
PRATO ALESSIO PINI	1	1	0.25	3	1	2022
PRENGER-BERNINGHOFF ELLEN	1	1	0.333333	7	1	2023
PRIAM A.	1	1	0.333333	1	1	2023
PRIORI R.	1	1	0.0909091	5	1	2015
PUENTE MANUEL E.	1	1	0.25	3	1	2022
PUIG STEFAN	1	1	0.0833333	2	1	2014
QASEM MAMON	1	1	0.25	1	1	2022
QI WENLONG	1	1	0.25	1	1	2022
QIANG FU	1	1	0.2	2	1	2021
QIAO HUI	1	1	0.2	3	1	2021
QIAO SHICUN	1	1	1	2	1	2025
QIAO XUEYAN	1	1	0.2	4	1	2021
QIN FENG	1	1	0.333333	5	1	2023
QIN SHENGFEI	1	1	0.111111	8	1	2017
QIN XIAOHUA	1	1	0.2	2	1	2021
QIN YINGHE	1	1	0.166667	7	1	2020
QING HUCHENG	1	1	0.25	1	1	2022
QIU MENGZHEN	1	1	0.333333	2	1	2023
QIU SHAODONG	1	1	0.2	4	1	2021
QU SI-WEI	1	1	0.25	1	1	2022
QUACH HENRY T.	1	1	0.142857	34	1	2019
QUEIROZ ELLUNNY C.	1	1	0.166667	6	1	2020
QUEZADA-CASASOLA ANDRES	1	1	0.1	1	1	2016
RABBAN JOSEPH T.	1	1	0.0909091	3	1	2015
RADOJICIC SONJA	1	1	0.5	1	1	2024
RAHMAN MD SAIDUR	1	1	0.2	14	1	2021
RAJ MOHAN	1	1	0.111111	3	1	2017
RAJESH A.	1	1	0.0909091	19	1	2015
RAJMIL OSVALDO	1	1	0.25	27	1	2022
RAMACHANDRAN ANUPAMA	1	1	0.2	17	1	2021
RAMANJINAPPA KAVANA D.	1	1	0.2	13	1	2021
RAMESH SOWMYA	1	1	0.0833333	50	1	2014
RAMIREZ-PAZ-Y-PUENTE GERARDO ANTONIO	1	1	0.333333	5	1	2023
RAMON JACOB	1	1	0.0909091	21	1	2015
RAMOS J. J.	1	1	0.0909091	48	1	2015
RAMSAY JONATHAN	1	1	0.25	27	1	2022
RANI KANTA	1	1	0.0833333	2	1	2014
RAO YAPING	1	1	0.142857	4	1	2019
RASUL RAFEEQAH	1	1	0.333333	8	1	2023
RATHORE YASHASWINI	1	1	0.2	13	1	2021
RAVENS SARINA	1	1	0.25	17	1	2022
RAVINTHIRAN RAMA	1	1	0.166667	16	1	2020
RAYMENT MICHAEL	1	1	0.2	5	1	2021
RAZA MUHAMMAD ASIF	1	1	0.142857	2	1	2019
RAZIK ABDUL	1	1	0.2	17	1	2021
READ RON	1	1	0.111111	6	1	2017
REBILLARD XAVIER	1	1	0.125	12	1	2018
REDMOND SHELAGH	1	1	0.1	49	1	2016
REDSHAW JEFFREY D.	1	1	0.0833333	25	1	2014
REED-MALDONADO AMANDA B.	1	1	0.111111	8	1	2017
REEDER JAY E.	1	1	0.0833333	2	1	2014
REGLI WALTER	1	1	0.125	6	1	2018
REHFUSS ALEXANDRA	1	1	0.333333	2	1	2023
REICHLER I.	1	1	0.125	14	1	2018
REIL IRENA	1	1	0.111111	2	1	2017
REIS J. K. P.	1	1	0.0833333	6	1	2014
RELLE JAMES	1	1	0.1	80	1	2016
REMER ERICK M.	1	1	0.166667	24	1	2020
REN ZHENG-JU	1	1	0.166667	5	1	2020
REZENDE IZADORA S.	1	1	0.166667	6	1	2020
RIBEIRO C. M.	1	1	0.142857	13	1	2019
RIBEIRO CAMILLA M.	1	1	0.125	48	1	2018
RIBEIRO HOMERO DE PAULA	1	1	0.166667	10	1	2020
RIBNER BRUCE S.	1	1	0.111111	48	1	2017
RICHARD OLIVIA	1	1	0.2	2	1	2021
RICHTER JOACHIM	1	1	0.0909091	23	1	2015
RIDLER A. L.	1	1	0.0833333	13	1	2014
RIVA MARTA	1	1	0.111111	26	1	2017
RIVERA-CONCHA RODRIGO	1	1	0.5	2	1	2024
RIVERO VIRGINIA ELENA	1	1	0.333333	1	1	2023
ROA LEONARDO	1	1	0.2	5	1	2021
ROBBINS CHARLES J.	1	1	0.142857	34	1	2019
ROCCO LUCIA	1	1	0.25	27	1	2022
ROCHER LAURENCE	1	1	0.125	5	1	2018
RODRIGUES M.	1	1	0.333333	3	1	2023
RODRIGUEZ-CAMPOS SABRINA	1	1	0.125	6	1	2018
[truncated: 735 more rows]

## Sheet: CorrAuthCountries
Country	Articles	Articles %	SCP	MCP	MCP %
CHINA	110	22.1328	104	6	5.45455
USA	93	18.7123	86	7	7.52688
JAPAN	31	6.23742	28	3	9.67742
BRAZIL	24	4.82897	21	3	12.5
GERMANY	24	4.82897	13	11	45.8333
ITALY	22	4.42656	19	3	13.6364
TURKEY	17	3.42052	15	2	11.7647
INDIA	14	2.8169	9	5	35.7143
AUSTRALIA	12	2.41449	9	3	25
CANADA	12	2.41449	9	3	25
KOREA	11	2.21328	11	0	0
MEXICO	10	2.01207	9	1	10
SPAIN	10	2.01207	8	2	20
UNITED KINGDOM	10	2.01207	7	3	30
ARGENTINA	8	1.60966	6	2	25
IRAN	8	1.60966	8	0	0
SWITZERLAND	7	1.40845	5	2	28.5714
FRANCE	6	1.20724	5	1	16.6667
CHILE	5	1.00604	1	4	80
AUSTRIA	4	0.804829	2	2	50
CROATIA	4	0.804829	3	1	25
DENMARK	4	0.804829	2	2	50
EGYPT	4	0.804829	3	1	25
IRELAND	4	0.804829	4	0	0
ISRAEL	3	0.603622	3	0	0
NETHERLANDS	3	0.603622	3	0	0
POLAND	3	0.603622	3	0	0
SAUDI ARABIA	3	0.603622	1	2	66.6667
FINLAND	2	0.402414	2	0	0
GREECE	2	0.402414	2	0	0
PAKISTAN	2	0.402414	2	0	0
PORTUGAL	2	0.402414	2	0	0
QATAR	2	0.402414	1	1	50
SERBIA	2	0.402414	2	0	0
BELGIUM	1	0.201207	1	0	0
BOSNIA	1	0.201207	1	0	0
COSTA RICA	1	0.201207	0	1	100
ESTONIA	1	0.201207	0	1	100
INDONESIA	1	0.201207	1	0	0
KUWAIT	1	0.201207	1	0	0
MACEDONIA	1	0.201207	1	0	0
NEW ZEALAND	1	0.201207	1	0	0
ROMANIA	1	0.201207	1	0	0
SOUTH AFRICA	1	0.201207	1	0	0
SWEDEN	1	0.201207	1	0	0
SYRIA	1	0.201207	0	1	100
TUNISIA	1	0.201207	1	0	0

## Sheet: MostCitCountries
Country	TC	Average Article Citations
USA	1331	14.3
CHINA	1209	11
GERMANY	868	36.2
DENMARK	377	94.2
JAPAN	341	11
ITALY	276	12.5
AUSTRALIA	231	19.2
IRAN	225	28.1
BRAZIL	211	8.8
INDIA	180	12.9
TURKEY	174	10.2
CANADA	159	13.2
CROATIA	118	29.5
ARGENTINA	116	14.5
SPAIN	116	11.6
SWITZERLAND	112	16
NETHERLANDS	94	31.3
AUSTRIA	93	23.2
CHILE	82	16.4
KOREA	72	6.5
UNITED KINGDOM	71	7.1
IRELAND	65	16.2
FRANCE	58	9.7
MEXICO	50	5
GREECE	30	15
ISRAEL	30	10
POLAND	27	9
EGYPT	22	5.5
ESTONIA	22	22
MACEDONIA	21	21
FINLAND	17	8.5
NEW ZEALAND	13	13
BELGIUM	10	10
COSTA RICA	10	10
SAUDI ARABIA	9	3
QATAR	7	3.5
SERBIA	4	2
KUWAIT	3	3
PAKISTAN	3	1.5
PORTUGAL	3	1.5
SYRIA	2	2
BOSNIA	1	1
INDONESIA	0	0
ROMANIA	0	0
SOUTH AFRICA	0	0
SWEDEN	0	0
TUNISIA	0	0

## Sheet: MostRelAffiliations
Affiliation	Articles
Justus Liebig Univ Giessen	18
Huazhong Univ Sci & Technol	6
Univ Catania	6
Nanjing Med Univ	5
Chinese Acad Med Sci	4
Fujian Med Univ	4
Massachusetts Gen Hosp	4
Univ Fed Minas Gerais	4
Univ Tehran Med Sci	4
Univ Wyoming	4
Consejo Nacl Invest Cient & Tecn	3
Guangzhou Med Univ	3
Okayama Univ	3
Shanghai Jiao Tong Univ	3
Sichuan Univ	3
UNAM	3
Univ Bern	3
Univ Hong Kong	3
Univ La Frontera	3
Univ Miami	3
Univ Roma Sapienza	3
Yokohama City Univ	3
Zhejiang Univ	3
All India Inst Med Sci	2
Anhui Med Univ	2
Baylor Coll Med	2
Beijing Univ Chinese Med	2
Capital Med Univ	2
Chaim Sheba Med Ctr	2
China Agr Univ	2
Chongqing Med Univ	2
Cleveland Clin	2
Goethe Univ Frankfurt	2
Guizhou Med Univ	2
Hudson Inst Med Res	2
Kaohsiung Chang Gung Mem Hosp	2
Karadeniz Tech Univ	2
Kobe Univ	2
Louisiana State Univ	2
Ohio State Univ	2
Rush Univ	2
Second Mil Med Univ	2
Shandong Univ	2
Statens Serum Inst	2
Sun Yat Sen Univ	2
Taipei Vet Gen Hosp	2
Univ Alabama Birmingham	2
Univ Alberta	2
Univ Calif Davis	2
Univ Coll Cork	2
Univ Fed Sao Paulo	2
Univ Florence	2
Univ Hlth Sci	2
Univ Nacl Autonoma Mexico	2
Univ Newcastle	2
Univ Porto	2
Univ Queensland	2
Univ Salamanca	2
Univ Tennessee	2
Univ Thessaly	2
Univ Toronto	2
Univ Turku	2
Univ Zurich	2
Wenzhou Med Univ	2
Yonsei Univ	2
920th Hosp Joint Logist Support Force	1
ACECR	1
Adiyaman Univ	1
Adnan Menderes Univ	1
Aix Marseille Univ	1
Alfred Hlth	1
Androsci Sci & Innovat Ctr Androl	1
Army Med Univ	1
Assiut Univ	1
Ataturk Univ	1
Azabu Univ	1
Azienda Ospedaliero Univ Pisana	1
Azienda Policlin Umberto I	1
Bahauddin Zakariya Univ	1
Baskent Univ	1
Bedfordshire Hosp NHS Fdn Trust	1
Bicetre Univ Hosp	1
Bolton NHS Fdn Trust	1
Boston Childrens Hosp	1
Bridgewater State Univ	1
Brown Univ	1
CHU Amiens Picardie	1
Cairo Univ	1
Calderdale & Huddersfield NHS Fdn Trust	1
Camp Lejeune	1
Case Western Reserve Univ	1
Cent Inst Res Goats	1
Chang Gung Univ	1
Changhua Christian Hosp	1
Chelsea & Westminster Hosp NHS Fdn Trust	1
Chiba Univ	1
Childrens Hosp Colorado	1
Childrens Hosp Philadelphia	1
China Japan Friendship Hosp	1
China Med Univ	1
Chinese Minist Educ	1
Chonnam Natl Univ	1
Chung Ang Univ	1
Chung Shan Med Univ Hosp	1
Cincinnati Childrens Hosp Med Ctr	1
Clin Paediat Surg	1
Colorado Pk & Wildlife	1
Covance Labs Inc	1
Croatian Vet Inst	1
Ctr Dis Control & Prevent	1
Ctr Immun Inflammat & Regenerat Med	1
Cwm Taff Bro Morgannwg Nhs Univ Hlth Board	1
Dankook Univ	1
Danube Univ Krems	1
Denver Hlth	1
Edith Wolfson Med Ctr	1
Emory Univ	1
Erzincan Univ	1
Fac Ciencias Vet	1
Fac Vet	1
Farwaniya Hosp Kuwait	1
Fdn IRCCS Ca Granda Osped Maggiore Policlin	1
First Peoples Hosp Foshan	1
Fudan Univ	1
Fujian Univ Tradit Chinese Med	1
Fundacio Inst Univ Recerca Atencio Primaria Salut	1
G DAnnunzio Univ Chieti Pescara	1
GATA Haydarpasa Training Hosp	1
Gansu Agr Univ	1
Gauhati Med Coll & Hosp	1
Gazi Univ	1
Gifu Univ	1
Guangdong Med Univ	1
Guangdong Univ Technol	1
Guangzhou Univ Chinese Med	1
Guilan Univ Med Sci	1
Gunma Univ Hosp	1
Guys & St Thomas NHS Fdn Trust	1
Hacettepe Univ	1
Hallym Univ	1
Hamad Med Corp	1
Hampton Univ	1
Hangzhou Hosp Tradit Chinese Med	1
Henry Ford Hlth Syst	1
Herlev Gentofte Hosp	1
Hlth Sci Univ	1
Hokkaido Univ	1
Hosp Americo Boavida	1
Hosp Base Dist Fed	1
Hosp Interzonal Gen Agudos Evita Lanus	1
Hosp Militar Cent GREINMIL	1
Hosp Univ Antonio Pedro	1
Hosp Univ Yuksek Ihtisas Koru Ankara	1
Hunan Childrens Hosp	1
Hunan Univ Chinese Med	1
Hyogo Prefectural Rehabil Ctr	1
Icahn Sch Med Mt Sinai	1
Ichikawa Gen Hosp	1
Iida Municipal Hosp	1
Inje Univ	1
Inner Mongolia Med Univ	1
Inst Anat & Cell Biol	1
Inst Curitiba Saude	1
Inst Nacl Invest Forestales Agricolas & Pecuarias	1
Ist Zooprofilatt Sperimentale Sicilia A Mirri	1
Istanbul Univ Cerrahpasa	1
J&K Hlth Dept	1
Jacobi Montefiore Emergency Med Residency	1
Japanese Assoc Infect Dis	1
Johannes Gutenberg Univ Mainz	1
Juntendo Univ	1
Kanazawa Med Univ	1
Kansas State Univ	1
Karamanoglu Mehmetbey Univ	1
Katholieke Univ Leuven	1
Keio Univ	1
Kepler Univ Hosp Linz	1
King George Med Univ	1
Kings Coll Hosp London	1
Kitasato Univ	1
Kosin Univ Gospel Hostial	1
Kyung Hee Univ	1
Kyung Hee Univ Hosp Gangdong	1
La Rabta Hosp	1
Lausanne Univ Hosp	1
Linkoping Univ	1
Lishui Cent Hosp	1
Ludwig Maximilians Univ Munchen	1
Maastricht Univ	1
Maria Sklodowska Curie Natl Res Inst Oncol	1
Massey Univ	1
Maulana Azad Med Coll	1
Mayo Clin Hosp	1
Mazandaran Univ Med	1
Med Univ Vienna	1
Mem Sloan Kettering Canc Ctr	1
Michigan State Univ	1
Mid & South Essex NHS Fdn Trust	1
Midatlantic Permanente Med Grp	1
Midwest Radiol	1
Minist Hlth & Welfare	1
Mongolian Natl Univ Med Sci MNUMS	1
Mt Sinai Hosp	1
NCIT Coll	1
NIAID	1
NYU	1
Nagoya Univ	1
Nanjing Univ	1
Natl Def Med Ctr	1
Natl Inst Agr Technol INTA	1
Natl Inst Forestry Agr & Livestock Res	1
Natl Inst Perinatol	1
Natl Inst Publ Hlth & Environm	1
Natl Inst Technol	1
Natl Inst Vet Epidemiol & Dis Informat ICAR NIVED	1
Natl Taiwan Univ	1
Natl Univ Rosario	1
Nellis Family Med Residency	1
New York Univ Langone Hlth	1
Nihon Univ	1
Ninewells Hosp & Med Sch	1
Ningbo Univ	1
No organization	1
North Sichuan Med Coll	1
Northeastern Univ	1
Northwell Hlth	1
Northwest Hosp	1
Northwestern Univ	1
Obihiro Univ Agr & Vet Med	1
Oji Gen Hosp	1
Okayama Prefectural Okayama Livestock Hyg Serv Ctr	1
Oregon Hlth & Sci Univ	1
Oregon State Univ	1
Osped Reg Bellinzona & Valli	1
Osped San Gerardo	1
Pace Univ	1
Peking Union Med Coll	1
Peking Univ	1
Peoples Hosp Yangjiang	1
Perth Childrens Hosp	1
Pfizer Worldwide R&D WRD	1
Pontificia Univ Catolica Chile	1
Poznan Univ Med Sci	1
Prince Sattam Bin Abdulaziz Univ	1
Prince Sultan Mil Med City	1
Publ Hlth England	1
Putian Univ	1
Qassim Univ	1
Queensland Univ Technol	1
Radboud Univ Nijmegen	1
Rhein Westfal TH Aachen	1
Rutgers New Jersey Med Sch	1
SB Ankara Diskapi Yildirim Beyazit Training & Res	1
SBB Dewan Univ	1
SUNY Downstate	1
SUNY Upstate Med Univ	1
Saitama Childrens Med Ctr	1
Sami Ulus Womens Hlth & Children Training & Res H	1
Samsun Training & Res Hosp	1
San Antonio Uniformed Serv Hlth Educ Consortium	1
Sankara Nethralaya	1
Sao Luiz Childrens Hosp	1
Sao Paulo State Univ	1
Sao Paulo State Univ UNESP	1
Sefako Makgatho Hlth Sci Univ	1
Shaanxi Univ Tradit Chinese Med	1
Shandong First Med Univ	1
Shandong Univ Tradit Chinese Med	1
Shantou Univ	1
Shanxi Med Univ	1
Shenzhen Inst Dermatol	1
Shenzhen Univ	1
Shri Ram Chandra Bhanj Med Coll & Hosp	1
Sidra Med & Res Ctr	1
Sonoscan Healthcare	1
Soochow Univ	1
South Valley Univ	1
Southeast Univ	1
Southern Med Univ	1
Southwest Univ	1
Split Univ Hosp Ctr	1
Ss Cyril & Methodius Univ	1
St Lukes Hosp	1
Stanford Univ	1
Sultan Abdulhamid Han Educ & Res Hosp	1
Sungkyunkwan Univ	1
Taoyuan Gen Hosp	1
Tartous Univ	1
Texas A&M Univ	1
Texas Childrens Hosp	1
Texas Tech Univ	1
Tianjin Med Univ Gen Hosp	1
Tokai Univ	1
Tottori Univ	1
Toyooka Publ Hosp	1
Trakya Univ	1
Tsinghua Univ	1
UFCG	1
UNCPBA	1
Univ & Polytech Hosp La Fe	1
Univ Agr Faisalabad	1
Univ Autonoma Ciudad Juarez	1
Univ Autonoma Estado Mexico	1
Univ Autonoma Madrid	1
Univ Barcelona	1
Univ Belgrade	1
Univ Brasilia UnB	1
Univ British Columbia	1
Univ Calif Los Angeles	1
Univ Calif San Francisco	1
Univ Chile	1
Univ Complutense Madrid	1
Univ Elect Sci & Technol China	1
Univ Estadual Campinas	1
Univ Estadual Paulista	1
Univ Estadual Santa Cruz	1
Univ Fed Campina Grande	1
Univ Fed Juiz de Fora UFJF	1
Univ Fed Mato Grosso	1
Univ Fed Rio Grande do Sul	1
Univ Fed Rural Pernambuco	1
Univ Florida	1
Univ Geneva	1
Univ Genoa	1
Univ Guelph	1
Univ Harran	1
Univ Hosp Limerick	1
Univ Hosp Waterford	1
Univ Hyderabad	1
Univ Illinois	1
Univ Klinikum Hamburg Eppendorf	1
Univ Laval	1
Univ Manitoba	1
Univ Melbourne	1
Univ Messina	1
Univ Michigan	1
Univ Minnesota	1
Univ Missouri Kansas City	1
Univ N Carolina	1
Univ Nacl	1
Univ Nacl Ctr Prov Buenos Aires UNCPBA	1
Univ Naples Federico II	1
Univ New South Wales	1
Univ Oradea	1
Univ Padjadjaran	1
Univ Paris Saclay	1
Univ Rochester	1
Univ S Florida	1
Univ Svizzera Italiana	1
Univ Sydney	1
Univ Tartu	1
Univ Toulouse	1
Univ Turin	1
Univ Utah	1
Univ Vet Med Vienna	1
Univ Warmia & Mazury	1
Univ Washington	1
Univ Western Ontario	1
Univ Zagreb	1
Univ Zaragoza CITA	1
Utah State Univ	1
Uttar Pradesh Pandit Deen Dayal Upadhayay Pashu Ch	1
VA San Diego Healthcare Syst	1
Vanderbilt Univ	1
Vet Diagnost Pathol LLC	1
Vet Inst Teolab	1
Vet Specialist Inst	1
Virgen Nieves Univ Hosp	1
Virgen del Rocio Childrens Hosp	1
Virginia Polytech Inst & State Univ	1
Wake Forest Univ	1
Washington Univ	1
Wuhan Univ	1
Xi An Jiao Tong Univ	1
Xinjiang Med Univ	1
Yale Sch Med	1
Zanjan Univ Med Sci	1
Zhejiang Chinese Med & Western Med Integrated Hosp	1
Zhejiang Chinese Med Univ	1
Zhengzhou Univ	1
UNIVERSITY OF PALERMO	2
UNIVERSITY OF PITTSBURGH	2
UNIVERSITY OF SALAMANCA	2
UNIVERSITY OF TENNESSEE HEALTH SCIENCE CENTER	2
UNIVERSITY OF TENNESSEE SYSTEM	2
UNIVERSITY OF TEXAS AT SAN ANTONIO	2
UNIVERSITY OF VETERINARY MEDICINE VIENNA	2
UNIVERSITY ZURICH HOSPITAL	2
VA SAN DIEGO HEALTHCARE SYSTEM	2
VANDERBILT UNIVERSITY	2
WEILL CORNELL MEDICAL COLLEGE QATAR	2
WUHAN UNIVERSITY	2
YESHIVA UNIVERSITY	2
YOUJIANG MEDICAL UNIVERSITY FOR NATIONALITIES	2
ZHEJIANG CHINESE MEDICAL UNIVERSITY	2
ZHEJIANG PROVINCIAL PEOPLE'S HOSPITAL	2
ZHENGZHOU UNIVERSITY	2
ADNAN MENDERES UNIVERSITY	1
AFYON KOCATEPE UNIVERSITY	1
AGENCE NATIONALE DE SECURITE SANITAIRE DE L'ALIMENTATION, DE L'ENVIRONNEMENT DU TRAVAIL (ANSES)	1
AICHI MEDICAL UNIVERSITY	1
AL AZHAR UNIVERSITY	1
AL JOUF UNIVERSITY	1
ALBERT EINSTEIN COLLEGE OF MEDICINE	1
ALBORZ UNIVERSITY OF MEDICAL SCIENCES	1
AMERICAN UNIVERSITY OF BEIRUT	1
ANKARA ATATURK TRAINING AND RESEARCH HOSPITAL	1
ANKARA TRAINING AND RESEARCH HOSPITAL	1
ANKARA YILDIRIM BEYAZIT UNIVERSITY	1
AUSL DI BOLOGNA	1
AUTONOMOUS UNIVERSITY OF BARCELONA	1
AZIENDA OSPEDALIERO UNIVERSITARIA PISANA	1
BANNER HEALTH	1
BANNER MD ANDERSON CANCER CENTER	1
BANNER RESEARCH	1
BEAU SOLEIL CLINIC	1
BEAUMONT HEALTH	1
BEZMIALEM VAKIF UNIVERSITY	1
BINGOL STATE HOSPITAL	1
BOLTON NHS FDN TRUST	1
BOSTON UNIVERSITY	1
BOZOK UNIVERSITY	1
BRIDGEWATER STATE UNIVERSITY	1
BRIGHAM AND WOMEN'S HOSPITAL	1
BROOKE ARMY MEDICAL CENTER	1
BURNET INSTITUTE	1
CANAKKALE ONSEKIZ MART UNIVERSITY	1
CAPITAL INSTITUTE OF PEDIATRICS (CIP)	1
CASE WESTERN RESERVE UNIVERSITY HOSPITAL	1
CELAL BAYAR UNIVERSITY	1
CENTRE NATIONAL DE LA RECHERCHE SCIENTIFIQUE (CNRS)	1
CENTRO NACIONAL PATAGONICO (CENPAT)	1
CEVA SANTE ANIMALE	1
CHILDREN'S HOSPITAL COLORADO	1
CHILDREN'S MERCY HOSPITAL	1
CHILDREN'S NATIONAL HEALTH SYSTEM	1
CHINA MEDICAL UNIVERSITY	1
CHINA-JAPAN FRIENDSHIP HOSPITAL	1
CHINESE ACADEMY OF MEDICAL SCIENCES -PEKING UNION MEDICAL COLLEGE	1
CHINESE ACADEMY OF SCIENCES	1
CHINESE CENTER FOR DISEASE CONTROL AND PREVENTION	1
CHONNAM NATIONAL UNIVERSITY	1
CHU AMIENS	1
CHU DE MONTPELLIER	1
CHU LYON	1
CINVESTAV - CENTRO DE INVESTIGACION Y DE ESTUDIOS AVANZADOS DEL INSTITUTO POLITECNICO NACIONAL	1
CITY HOSPITAL ANKARA	1
CITY ST GEORGES, UNIVERSITY OF LONDON	1
CIZRE STATE HOSPITAL	1
CLIN PAEDIAT SURG	1
CLINICA DAVILA	1
CLINICA LAS CONDES	1
CNRS - INSTITUTE FOR ENGINEERING AND SYSTEMS SCIENCES (INSIS)	1
COLORADO STATE UNIVERSITY FORT COLLINS	1
COLORADO STATE UNIVERSITY SYSTEM	1
CORNELL UNIVERSITY	1
CUKUROVA UNIVERSITY	1
CUMHURIYET UNIVERSITY	1
CWM TAFF BRO MORGANNWG NHS UNIV HLTH BOARD	1
DALHOUSIE UNIVERSITY	1
DANUBE UNIVERSITY KREMS	1
DARICA FARABI STATE HOSPITAL	1
DARTMOUTH COLLEGE	1
DAVID GEFFEN SCHOOL OF MEDICINE AT UCLA	1
DENVER HEALTH MEDICAL CENTER	1
DESERT RESEARCH CENTER (DRC)	1
DICLE UNIVERSITY	1
DIYARBAKIR TRAINING AND RESEARCH HOSPITAL	1
DONG A UNIVERSITY	1
DOW UNIVERSITY OF HEALTH SCIENCES	1
DR. ABDURRAHMAN YURTASLAN ONCOLOGY HOSPITAL	1
DR. ERSIN ARSLAN EDUCATION AND RESEARCH HOSPITAL	1
ECOLE DES HAUTES ETUDES EN SANTE PUBLIQUE (EHESP)	1
ECOLE NATIONALE VETERINAIRE D'ALFORT (ENVA)	1
ECOLE SUPERIEURE DE PHYSIQUE ET DE CHIMIE INDUSTRIELLES DE LA VILLE DE PARIS (ESPCI)	1
EGE UNIVERSITY	1
EHIME UNIVERSITY	1
EMPRESA BRASILEIRA DE PESQUISA AGROPECUARIA (EMBRAPA)	1
ERASMUS MC	1
ERASMUS MC - SOPHIA CHILDREN'S HOSPITAL	1
ERASMUS UNIVERSITY ROTTERDAM	1
ERZINCAN BINALI YILDIRIM UNIVERSITY	1
ERZURUM BOLGE TRAINING AND RESEARCH HOSPITAL	1
EULJI UNIVERSITY	1
EWHA WOMANS UNIVERSITY	1
FACULDADE DE MEDICINA DE MARILIA	1
FAR EASTERN MEMORIAL HOSPITAL	1
FARWANIYA HOSP	1
FARWANIYA HOSP KUWAIT	1
FATIH STATE HOSPITAL	1
FATIH SULTAN MEHMET TRAINING AND RESEARCH HOSPITAL	1
FIOCRUZ - RESEARCH CENTER RENE RACHOU	1
FIRAT UNIVERSITY	1
FIRST HOSP QINHUANGDAO	1
FIRST PEOPLES HOSP FOSHAN	1
FLINDERS UNIVERSITY SOUTH AUSTRALIA	1
FORSCHUNGSINSTITUT FUR NUTZTIERBIOLOGIE (FBN)	1
FREDERICK NATIONAL LABORATORY FOR CANCER RESEARCH	1
FRIEDRICH LOEFFLER INSTITUTE	1
FUJITA HEALTH UNIVERSITY	1
FUNDACAO UNIVERSIDADE FEDERAL DO AMAPA	1
GANSU AGRICULTURAL UNIVERSITY	1
GAUHATI MEDICAL COLLEGE AND HOSPITAL	1
GENERAL UNIVERSITY GREGORIO MARANON HOSPITAL	1
GEORGE MASON UNIVERSITY	1
GERMAN CANCER RESEARCH CENTER (DKFZ)	1
GREAT ORMOND STREET HOSPITAL FOR CHILDREN NHS FOUNDATION TRUST	1
GUANGDONG MEDICAL UNIVERSITY	1
GUANGDONG UNIVERSITY OF TECHNOLOGY	1
GUILAN UNIVERSITY OF MEDICAL SCIENCES	1
GULHANE TRAINING AND RESEARCH HOSPITAL	1
GUNMA UNIVERSITY	1
GUSTAVE ROUSSY	1
HAMDARD UNIVERSITY	1
HAMPTON UNIVERSITY	1
HANYANG UNIVERSITY	1
HASSELT UNIVERSITY	1
HEART OF ENGLAND NHS FOUNDATION TRUST	1
HEINRICH HEINE UNIVERSITY DUSSELDORF	1
HELMHOLTZ ASSOCIATION	1
HERLEV GENTOFTE HOSP	1
HOPITAL LA RABTA	1
HOPITAL UNIVERSITAIRE NECKER-ENFANTS MALADES - APHP	1
HOPITAL UNIVERSITAIRE SAINT-ANTOINE - APHP	1
HOSP FED SERVIDORES ESTADO RIO DE JANEIRO	1
HOSP UNIV YUKSEK IHTISAS KORU ANKARA	1
HOSPITAL CHI OF POISSY SAINT GERMAIN	1
HOSPITAL CLINIC DE BARCELONA	1
HOSPITAL OF SANTA CREU I SANT PAU	1
HOSPITAL UNIVERSITARIO 12 DE OCTUBRE	1
HOSPITAL UNIVERSITARIO LA PAZ	1
HUNAN UNIVERSITY OF MEDICINE	1
HYOGO MEDICAL UNIVERSITY	1
I3S - INSTITUTO DE INVESTIGACAO E INOVACAO EM SAUDE, UNIVERSIDADE DO PORTO	1
ICAR - CENTRAL INSTITUTE FOR RESEARCH ON BUFFALOES	1
ICAR - CENTRAL INSTITUTE FOR RESEARCH ON GOATS	1
ICAR - NATIONAL INSTITUTE OF VETERINARY EPIDEMIOLOGY AND DISEASE INFORMATICS	1
IGDIR STATE HOSPITAL	1
IIDA MUNICIPAL HOSP	1
INST CURITIBA SAUDE	1
INST INVEST SANITARIAS LA FE	1
INSTITUT CATALA DE LA SALUT	1
INSTITUT NATIONAL DE LA RECHERCHE SCIENTIFIQUE (INRS)	1
INSTITUT REGIONAL DU CANCER MONTPELLIER / VAL D'AURELLE (ICM)	1
INSTITUTE OF BASIC MEDICAL SCIENCES - CAMS	1
INSTITUTE OF BIOLOGY AND EXPERIMENTAL MEDICINE	1
INSTITUTE OF HYGIENE AND TROPICAL MEDICINE -UNL	1
INSTITUTE OF MEDICINE (IOM) - NEPAL	1
INSTITUTE OF SCIENCE TOKYO	1
INSTITUTO FEDERAL DA PARAIBA (IFPB)	1
IRCCS AOU SAN MARTINO IST	1
IRCCS BAMBINO GESU	1
IRCCS OSPEDALE SAN RAFFAELE	1
ISGLOBAL	1
ISTANBUL HAYDARPASA NUMUNE TRAINING AND RESEARCH HOSPITAL	1
ISTANBUL KARTAL DR LUTFI KIRDAR TRAINING AND RESEARCH HOSPITAL	1
ISTANBUL MEDIPOL UNIVERSITY	1
ISTANBUL UMRANIYE TRAINING AND RESEARCH HOSPITAL	1
IZMIR ATATURK TRAINING AND RESEARCH HOSPITAL	1
IZMIR BOZYAKA TRAINING AND RESEARCH HOSPITAL	1
IZMIR KATIP CELEBI UNIVERSITY	1
IZS SICILIA	1
JIANGSU HENGRUI MEDICINE CO., LTD.	1
JICHI MEDICAL UNIVERSITY	1
JILIN UNIVERSITY	1
JINAN UNIVERSITY	1
JOHANNES GUTENBERG UNIVERSITY OF MAINZ	1
KAFRELSHEIKH UNIVERSITY	1
KAGOSHIMA UNIVERSITY	1
KAHRAMANMARAS SUTCU IMAM UNIVERSITY	1
KAISER PERMANENTE	1
KANAZAWA MEDICAL UNIVERSITY	1
KANSAI MEDICAL UNIVERSITY	1
KAOHSIUNG MEDICAL UNIVERSITY	1
KARAMANOGLU MEHMETBEY UNIVERSITY	1
KASTAMONU UNIVERSITY	1
KAWASAKI MEDICAL SCHOOL	1
KEPLER UNIVERSITY HOSPITAL	1
KING ABDULAZIZ MEDICAL CITY - RIYADH	1
KING FAHAD MEDICAL CITY	1
KING GEORGE'S MEDICAL UNIVERSITY	1
KING SAUD BIN ABDULAZIZ UNIVERSITY FOR HEALTH SCIENCES	1
KING SAUD UNIVERSITY	1
KING'S COLLEGE HOSPITAL	1
KING'S COLLEGE HOSPITAL NHS FOUNDATION TRUST	1
KLINIKUM BREMEN-MITTE	1
KOC UNIVERSITY	1
KOCAELI STATE HOSPITAL	1
KOCHI UNIVERSITY	1
KUNMING MEDICAL UNIVERSITY	1
KYOTO UNIVERSITY	1
LA JOLLA INSTITUTE FOR IMMUNOLOGY	1
LAHEY HOSPITAL AND MEDICAL CENTER	1
LIFESPAN HEALTH RHODE ISLAND	1
LOMA LINDA UNIVERSITY	1
LONDON HEALTH SCIENCES CENTRE	1
LONDON SCHOOL OF HYGIENE AND TROPICAL MEDICINE	1
LUND UNIVERSITY	1
MAASTRICHT UNIVERSITY	1
MACKAY MEMORIAL HOSPITAL	1
MAGNA GRAECIA UNIVERSITY OF CATANZARO	1
MAHSA UNIVERSITY	1
MARCHE POLYTECHNIC UNIVERSITY	1
MARTIN LUTHER UNIVERSITY HALLE WITTENBERG	1
MASSACHUSETTS INSTITUTE OF TECHNOLOGY (MIT)	1
MASSACHUSETTS SYSTEM OF PUBLIC HIGHER EDUCATION	1
MASSEY UNIVERSITY	1
MAULANA AZAD MEDICAL COLLEGE	1
MAZANDARAN UNIVERSITY OF MEDICAL SCIENCES	1
MDHHS - MICHIGAN DEPARTMENT OF HEALTH AND HUMAN SERVICES	1
MEDICAL UNIVERSITY OF SILESIA	1
MEDICAL UNIVERSITY OF SOUTH CAROLINA	1
MELBOURNE SEXUAL HEALTH CENTRE	1
MERSIN UNIVERSITY	1
MID AND SOUTH ESSEX NHS FDN TRUST	1
MINIA UNIVERSITY	1
MONASH HEALTH	1
MONASH MEDICAL CENTRE	1
MONTEFIORE MEDICAL CENTER	1
NANJING AGRICULTURAL UNIVERSITY	1
NATIONAL AND KAPODISTRIAN UNIVERSITY OF ATHENS	1
NATIONAL CANCER CENTER - KOREA (NCC)	1
NATIONAL DEFENSE MEDICAL COLLEGE -JAPAN	1
NATIONAL UNIVERSITY OF ROSARIO	1
NATIONWIDE CHILDRENS HOSPITAL	1
NELLIS FAMILY MED RESIDENCY	1
NETHERLANDS NATIONAL INSTITUTE FOR PUBLIC HEALTH AND THE ENVIRONMENT	1
NEWCASTLE FREEMAN HOSPITAL	1
NEWCASTLE UNIVERSITY - UK	1
NIH NATIONAL CANCER INSTITUTE (NCI)	1
NIH NATIONAL EYE INSTITUTE (NEI)	1
NORTHEASTERN UNIVERSITY	1
NORTHWELL HEALTH	1
NSW HEALTH	1
OREBRO UNIVERSITY	1
OREGON STATE UNIVERSITY	1
OSAKA MEDICAL AND PHARMACEUTICAL UNIVERSITY	1
OSPEDALE CA' FONCELLO TREVISO	1
OZEL UMIT HOSPITAL	1
PACE UNIVERSITY	1
PACIFIC HEALTH RESEARCH AND EDUCATION INSTITUTE	1
PEKING UNION MEDICAL COLLEGE HOSPITAL	1
PERTH CHILDRENS HOSPITAL	1
PETER MUNK CARDIAC CENTRE	1
PONTIFICIA UNIVERSIDAD CATOLICA DE CHILE	1
POZNAN UNIVERSITY OF MEDICAL SCIENCES	1
PRECIS MED LAB CTR	1
PRINCE SATTAM BIN ABDULAZIZ UNIVERSITY	1
PRINCE SULTAN MILITARY MEDICAL CITY	1
PUBLIC HEALTH AGENCY OF CANADA	1
PUBLIC HEALTH SERVICE AMSTERDAM	1
PUSAN NATIONAL UNIVERSITY HOSPITAL	1
PUTIAN UNIVERSITY	1
QASSIM UNIVERSITY	1
QATAR UNIVERSITY	1
QUEENS UNIVERSITY - CANADA	1
QUEENS UNIVERSITY -CANADA	1
REGIONAL HOSPITAL OF BELLINZONA AND VALLEYS, SAN GIOVANNI	1
RHODE ISLAND HOSPITAL	1
RIKEN	1
RUPRECHT KARLS UNIVERSITY HEIDELBERG	1
RUTGERS UNIVERSITY BIOMEDICAL AND HEALTH SCIENCES	1
RUTGERS UNIVERSITY NEW BRUNSWICK	1
RUTGERS UNIVERSITY SYSTEM	1
RWTH AACHEN UNIVERSITY	1
SAINTS CYRIL AND METHODIUS UNIVERSITY OF SKOPJE	1
SAITAMA CHILDREN'S MEDICAL CENTER	1
SAMSUN TRAINING AND RESEARCH HOSPITAL	1
SAMSUNG MEDICAL CENTER	1
SANLIURFA MEHMET AKIF INAN TRAINING AND RESEARCH HOSPITAL	1
SANTA CHIARA HOSPITAL	1
SAO LUIZ CHILDRENS HOSP	1
SARIKAMIS MILITARY HOSPITAL	1
SAUDI BASIC INDUSTRIES CORPORATION (SABIC)	1
SCRIPPS RESEARCH INSTITUTE	1
SCUOLA SUPERIORE SANT'ANNA	1
SEATTLE CHILDREN'S HOSPITAL	1
SEMMELWEIS UNIVERSITY	1
SHANMUGHA ARTS, SCIENCE, TECHNOLOGY AND RESEARCH ACADEMY (SASTRA)	1
SHENZHEN HUAZHONG UNIVERSITY OF SCIENCE AND TECHNOLOGY RESEARCH INSTITUTE	1
SHENZHEN LONGHUA DISTRICT CENTRAL HOSPITAL	1
SHENZHEN SUN YATSEN CARDIOVASCULAR HOSPITAL	1
SHIHEZI UNIVERSITY	1
SICHUAN PROVINCIAL PEOPLE'S HOSPITAL	1
SKANE UNIVERSITY HOSPITAL	1
SONOSCAN HEALTHCARE	1
SOUTH CHINA UNIVERSITY OF TECHNOLOGY	1
SOUTH VALLEY UNIVERSITY EGYPT	1
ST LUKES HOSP	1
STOCKHOLM UNIVERSITY	1
SULEYMAN DEMIREL UNIVERSITY	1
SULTAN ABDULHAMID HAN EDUC AND RES HOSP	1
SUNGKYUNKWAN UNIVERSITY (SKKU)	1
SUNY DOWNSTATE HEALTH SCIENCES UNIVERSITY	1
SWANSEA UNIV SCH MED	1
SWEDISH UNIVERSITY OF AGRICULTURAL SCIENCES	1
SYDNEY HOSPITAL AND SYDNEY EYE HOSPITAL	1
SZEGED UNIVERSITY	1
TAIPEI MEDICAL UNIVERSITY HOSPITAL	1
TARBIAT MODARES UNIVERSITY	1
TARTOUS UNIVERSITY	1
TEL AVIV SOURASKY MEDICAL CENTER	1
TELEMARK HOSPITAL TRUST	1
TEXAS TECH UNIVERSITY HEALTH SCIENCES CENTER EL PASO	1
TEXAS TECH UNIVERSITY HEALTH SCIENCES CENTER LUBBOCK	1
THOMAS JEFFERSON UNIVERSITY	1
TIANJIN MEDICAL UNIVERSITY	1
TOKAT GAZIOSMANPASA UNIVERSITY	1
TOKYO MEDICAL AND DENTAL UNIVERSITY (TMDU)	1
TOKYO METROPOLITAN INSTITUTE OF GERONTOLOGY	1
TOKYO WOMEN'S MEDICAL UNIVERSITY	1
TOTTORI UNIVERSITY	1
TRAKYA UNIVERSITY	1
TRIBHUVAN UNIVERSITY	1
TRIPLER ARMY MEDICAL CENTER	1
TSINGHUA UNIVERSITY	1
TUFTS UNIVERSITY	1
TZU CHI UNIVERSITY	1
ULSS 2 MARCA TV	1
ULUDAG UNIVERSITY	1
UNITED STATES ARMY	1
UNITED STATES NAVY	1
UNIV AND POLYTECH HOSP LA FE	1
UNIVERSIDAD AUTONOMA DE CIUDAD JUAREZ	1
UNIVERSIDAD COSTA RICA	1
UNIVERSIDAD DE ALCALA	1
UNIVERSIDAD DE LA REPUBLICA, URUGUAY	1
UNIVERSIDAD NACIONAL COSTA RICA	1
UNIVERSIDAD SANTO TOMAS	1
UNIVERSIDADE DO ESTADO DO RIO DE JANEIRO	1
UNIVERSIDADE ESTADUAL DE FEIRA DE SANTANA	1
UNIVERSIDADE ESTADUAL DE GOIAS	1
UNIVERSIDADE ESTADUAL DE SANTA CRUZ	1
UNIVERSIDADE ESTADUAL DO CENTRO OESTE	1
UNIVERSIDADE FEDERAL DA BAHIA	1
UNIVERSIDADE FEDERAL DE JUIZ DE FORA	1
UNIVERSIDADE FEDERAL DE MATO GROSSO	1
UNIVERSIDADE FEDERAL DO ESPIRITO SANTO	1
UNIVERSIDADE FEDERAL DO PARANA	1
UNIVERSIDADE NOVA DE LISBOA	1
UNIVERSIDADE PRESIDENTE ANTONIO CARLOS	1
UNIVERSITAT DE GIRONA	1
UNIVERSITAT ROVIRA I VIRGILI	1
UNIVERSITE DE RENNES	1
UNIVERSITE DE TOURS	1
UNIVERSITE DE TUNIS-EL-MANAR	1
UNIVERSITE PSL	1
UNIVERSITI TEKNOLOGI MARA	1
UNIVERSITY AGOSTINHO NETO	1
UNIVERSITY CAMPUS BIO-MEDICO - ROME ITALY	1
UNIVERSITY CATANIA HOSPITAL	1
UNIVERSITY CHILDREN'S HOSPITAL ZURICH	1
UNIVERSITY COLLEGE LONDON	1
UNIVERSITY HEALTH NETWORK TORONTO	1
UNIVERSITY HOSPITAL LEUVEN	1
UNIVERSITY HOSPITAL SAPIENZA ROME	1
UNIVERSITY MESSINA POLICLIN	1
UNIVERSITY OF ALEPPO	1
UNIVERSITY OF AUCKLAND	1
UNIVERSITY OF BIRMINGHAM	1
UNIVERSITY OF CALGARY	1
UNIVERSITY OF CALIFORNIA LOS ANGELES MEDICAL CENTER	1
UNIVERSITY OF CALIFORNIA SAN DIEGO	1
UNIVERSITY OF CANBERRA	1
UNIVERSITY OF CHICAGO MEDICAL CENTER	1
UNIVERSITY OF COLORADO BOULDER	1
UNIVERSITY OF CONNECTICUT	1
UNIVERSITY OF DUNDEE	1
UNIVERSITY OF ELECTRONIC SCIENCE AND TECHNOLOGY OF CHINA	1
UNIVERSITY OF FOGGIA	1
UNIVERSITY OF FUKUI	1
UNIVERSITY OF GARMIAN	1
UNIVERSITY OF GEORGIA	1
UNIVERSITY OF GUELPH	1
UNIVERSITY OF HAWAII SYSTEM	1
UNIVERSITY OF LIMERICK	1
UNIVERSITY OF LIVERPOOL	1
UNIVERSITY OF MASSACHUSETTS AMHERST	1
UNIVERSITY OF MASSACHUSETTS WORCESTER	1
UNIVERSITY OF MEDICINE AND PHARMACY OF CRAIOVA	1
UNIVERSITY OF MELBOURNE	1
UNIVERSITY OF MILANO-BICOCCA	1
UNIVERSITY OF MINNESOTA SYSTEM	1
UNIVERSITY OF MINNESOTA TWIN CITIES	1
UNIVERSITY OF MISSOURI KANSAS CITY	1
UNIVERSITY OF NOVI SAD	1
UNIVERSITY OF OSAKA	1
UNIVERSITY OF PADUA	1
UNIVERSITY OF QUEBEC	1
UNIVERSITY OF SADAT CITY	1
UNIVERSITY OF SANTO TOMAS	1
UNIVERSITY OF SASKATCHEWAN	1
UNIVERSITY OF SIENA	1
UNIVERSITY OF SILESIA IN KATOWICE	1
UNIVERSITY OF SOUTH CHINA	1
UNIVERSITY OF SOUTH FLORIDA	1
UNIVERSITY OF SOUTHAMPTON	1
UNIVERSITY OF SOUTHERN DENMARK	1
UNIVERSITY OF THE WESTERN CAPE	1
UNIVERSITY OF TOKYO	1
UNIVERSITY OF TRIESTE	1
UNIVERSITY OF TURIN	1
UNIVERSITY OF UTAH	1
UNIVERSITY OF WARMIA AND MAZURY	1
UNIVERSITY OF WESTERN AUSTRALIA	1
UNIVERSITY OF WITWATERSRAND	1
UNIVERSITY OF ZARAGOZA	1
UNIVERSITY SYSTEM OF GEORGIA	1
UNIVERSITY ZAGREB HOSPITAL	1
UTMD ANDERSON CANCER CENTER	1
VET AFFAIRS PUGET SOUND HEALTH CARE SYSTEM	1
VIRGEN DEL ROCIO UNIVERSITY HOSPITAL	1
VIRGINIA COMMONWEALTH UNIVERSITY	1
VIRGINIA POLYTECHNIC INSTITUTE AND STATE UNIVERSITY	1
VITA-SALUTE SAN RAFFAELE UNIVERSITY	1
VRIJE UNIVERSITEIT AMSTERDAM	1
WAGENINGEN UNIVERSITY AND RESEARCH	1
WASHINGTON STATE UNIVERSITY	1
WASHINGTON UNIVERSITY (WUSTL)	1
WAYNE STATE UNIVERSITY	1
WEILL CORNELL MEDICINE	1
WELLCOME TRUST SANGER INSTITUTE	1
WESTERN UNIVERSITY (UNIVERSITY OF WESTERN ONTARIO)	1
WHITEHEAD INSTITUTE	1
WILLIAM WOODS UNIVERSITY	1
XI'AN JIAOTONG UNIVERSITY	1
XIAMEN UNIVERSITY	1
YALE UNIVERSITY	1
YANGZHOU UNIVERSITY	1
YUKSEK IHTISAS UNIVERSITY	1
YUZUNCU YIL UNIVERSITY	1
ZAGAZIG UNIVERSITY	1
ZHEJIANG CHINESE MED AND WESTERN MED INTEGRATED HOSP	1
ZIAUDDIN UNIVERSITY	1

## Sheet: MostRelAffiliations(supplement)
Affiliation	C1 （First AU）	TI	PU, PY, DI
Justus Liebig Univ Giessen	Aurich, S	Brucella suis biovar 1 infection in a dog with orchitis in Germany	PU: FRONTIERS MEDIA SA, PY: 2023, DI: 10.3389/fvets.2023.1233118
Justus Liebig Univ Giessen	Schuppe, HC	Urogenital Infection as a Risk Factor for Male Infertility	PU: DEUTSCHER AERZTE-VERLAG GMBH, PY: 2017, DI: 10.3238/arztebl.2017.0339
Justus Liebig Univ Giessen	Dittmar, F	Comprehensive evaluation of hematospermia in patients with acute epididymitis compared to patients with isolated hematospermia	PU: WILEY, PY: 2024, DI: 10.1111/andr.13489
Justus Liebig Univ Giessen	Klein, B	Dexamethasone improves therapeutic outcomes in a preclinical bacterial epididymitis mouse model	PU: OXFORD UNIV PRESS, PY: 2019, DI: 10.1093/humrep/dez073
Justus Liebig Univ Giessen	Klein, B	Differential tissue-specific damage caused by bacterial epididymo-orchitis in the mouse	PU: OXFORD UNIV PRESS, PY: 2020, DI: 10.1093/molehr/gaaa011
Justus Liebig Univ Giessen	Pilatz, A	Acute orchitis deciphered: Coxsackievirus B strains are the main etiology and their presence in semen is associated with acute inflammation and risk of persistent oligozoospermia	PU: WILEY, PY: 2023, DI: 10.1002/jmv.28970
Justus Liebig Univ Giessen	Pilatz, A	High prevalence of urogenital infection/inflammation in patients with azoospermia does not impede surgical sperm retrieval	PU: WILEY, PY: 2019, DI: 10.1111/and.13401
Justus Liebig Univ Giessen	Pleuger, C	The regional distribution of resident immune cells shapes distinct immunological environments along the murine epididymis	PU: eLIFE SCIENCES PUBL LTD, PY: 2022, DI: 10.7554/eLife.82193
Justus Liebig Univ Giessen	Pleuger, C	Differential Immune Response to Infection and Acute Inflammation Along the Epididymis	PU: FRONTIERS MEDIA SA, PY: 2020, DI: 10.3389/fimmu.2020.599594
Justus Liebig Univ Giessen	Fijak, M	Autoantibodies against protein disulfide isomerase ER-60 are a diagnostic marker for low-grade testicular inflammation	PU: OXFORD UNIV PRESS, PY: 2014, DI: 10.1093/humrep/deu226
Justus Liebig Univ Giessen	Khosravi, F	Desialylation of Spermatozoa and Epithelial Cell Glycocalyx Is a Consequence of Bacterial Infection of the Epididymis	PU: ELSEVIER, PY: 2016, DI: 10.1074/jbc.M116.718072
Justus Liebig Univ Giessen	Lang, TL	Uropathogenic Escherichia coli Modulates Innate Immunity To Suppress Th1-Mediated Inflammatory Responses during Infectious Epididymitis	PU: AMER SOC MICROBIOLOGY, PY: 2014, DI: 10.1128/IAI.01373-13
Justus Liebig Univ Giessen	Michel, V	Epididymitis: revelations at the convergence of clinical and basic sciences	PU: WOLTERS KLUWER MEDKNOW PUBLICATIONS, PY: 2015, DI: 10.4103/1008-682X.155770
Justus Liebig Univ Giessen	Michel, V	Uropathogenic Escherichia coli causes fibrotic remodelling of the epididymis	PU: WILEY, PY: 2016, DI: 10.1002/path.4748
Justus Liebig Univ Giessen	Pilatz, A	Acute Epididymitis Revisited: Impact of Molecular Diagnostics on Etiology and Contemporary Guideline Recommendations	PU: ELSEVIER SCIENCE BV, PY: 2015, DI: 10.1016/j.eururo.2014.12.005
Justus Liebig Univ Giessen	Pilatz, A	Acute epididymitis induces alterations in sperm protein composition	PU: ELSEVIER SCIENCE INC, PY: 2014, DI: 10.1016/j.fertnstert.2014.03.011
Justus Liebig Univ Giessen	Pilatz, A	Experimental Escherichia coli epididymitis in rats: assessment of testicular involvement in a long-term follow-up	PU: WILEY, PY: 2015, DI: 10.1111/and.12239
Justus Liebig Univ Giessen	Stammler, A	Epididymitis: ascending infection restricted by segmental boundaries	PU: OXFORD UNIV PRESS, PY: 2015, DI: 10.1093/humrep/dev112
Huazhong Univ Sci & Technol	Chen, YW	Identification of hub genes and biological mechanisms underlying the pathogenesis of asthenozoospermia and chronic epididymitis	PU: FRONTIERS MEDIA SA, PY: 2023, DI: 10.3389/fgene.2023.1110218
Huazhong Univ Sci & Technol	Mei, CL	C-Type Natriuretic Peptide Plays an Anti-Inflammatory Role in Rat Epididymitis Induced by UPEC	PU: FRONTIERS MEDIA SA, PY: 2021, DI: 10.3389/fcimb.2021.711842
Huazhong Univ Sci & Technol	Wang, J	Modified Inguinal Microscope-Assisted Varicocelectomy under Local Anesthesia: A Non-randomised Controlled Study of 3565 Cases	PU: NATURE PORTFOLIO, PY: 2018, DI: 10.1038/s41598-018-21313-0
Huazhong Univ Sci & Technol	Zafar, MI	Implications of RNA Viruses in the Male Reproductive Tract: An Outlook on SARS-CoV-2	PU: FRONTIERS MEDIA SA, PY: 2021, DI: 10.3389/fmicb.2021.783963
Huazhong Univ Sci & Technol	Zhang, JX	Causal Link between Gut Microbiota and Infertility: A Two-sample Bidirectional Mendelian Randomization Study	PU: SPRINGER, PY: 2024, DI: 10.1007/s11596-024-2931-x
Huazhong Univ Sci & Technol	Zhao, H	The Immune Characteristics of the Epididymis and the Immune Pathway of the Epididymitis Caused by Different Pathogens	PU: FRONTIERS MEDIA SA, PY: 2020, DI: 10.3389/fimmu.2020.02115
Univ Catania	Condorelli, RA	Male Accessory Gland Infection: Relevance of Serum Total Testosterone Levels	PU: HINDAWI LTD, PY: 2014, DI: 10.1155/2014/915752
Univ Catania	Condorelli, RA	Human Papilloma Virus Infection in Patients with Male Accessory Gland Infection: Usefulness of the Ultrasound Evaluation	PU: HINDAWI LTD, PY: 2016, DI: 10.1155/2016/9174609
Univ Catania	La Vignera, S	Chronic Administration of Tadalafil Improves the Symptoms of Patients with Amicrobic MAGI: An Open Study	PU: HINDAWI LTD, PY: 2017, DI: 10.1155/2017/3848545
Univ Catania	La Vignera, S	Acquired premature ejaculation and male accessory gland infection: relevance of ultrasound examination	PU: MEDKNOW PUBLICATIONS & MEDIA PVT LTD, PY: 2016, DI: 10.4103/1008-682X.155539
Univ Catania	La Vignera, S	Ultrasound aspects of symptomatic versus asymptomatic forms of male accessory gland inflammation	PU: WILEY, PY: 2021, DI: 10.1111/andr.13014
Univ Catania	Vicari, E	Chronic bacterial prostatitis and irritable bowel syndrome: effectiveness of treatment with rifaximin followed by the probiotic VSL#3	PU: MEDKNOW PUBLICATIONS & MEDIA PVT LTD, PY: 2014, DI: 10.4103/1008-682X.131064
Nanjing Med Univ	Liu, BJ	Transurethral seminal vesiculoscopy in the diagnosis and treatment of intractable seminal vesiculitis	PU: SAGE PUBLICATIONS LTD, PY: 2014, DI: 10.1177/0300060513509472
Nanjing Med Univ	Ma, CM	Gasdermin D in macrophages drives orchitis by regulating inflammation and antigen presentation processes	PU: SPRINGERNATURE, PY: 2024, DI: 10.1038/s44321-023-00016-8
Nanjing Med Univ	Wu, HF	A 30-year retrospective study of rare ectopic seminal tract opening cases	PU: WOLTERS KLUWER MEDKNOW PUBLICATIONS, PY: 2020, DI: 10.4103/aja.aja_63_19
Nanjing Med Univ	Xu, XL	The role(s) of HE4 and other WAP factors for sperm functions and male urogenital diseases†	PU: OXFORD UNIV PRESS INC, PY: 2025, DI: 10.1093/biolre/ioaf063
Nanjing Med Univ	Zheng, XY	Antibacterial effects of nano-decoction iron polysulfide in epididymitis and the systematic evaluation of its toxicity on the reproductive health of male mice	PU: ACADEMIC PRESS INC ELSEVIER SCIENCE, PY: 2022, DI: 10.1016/j.ecoenv.2022.113184
Chinese Acad Med Sci	Liu, WH	Damaged male germ cells induce epididymitis in mice	PU: WOLTERS KLUWER MEDKNOW PUBLICATIONS, PY: 2020, DI: 10.4103/aja.aja_116_19
Chinese Acad Med Sci	Wang, F	Lipopolysaccharide-induced testicular dysfunction and epididymitis in mice: a critical role of tumor necrosis factor alpha	PU: OXFORD UNIV PRESS INC, PY: 2019, DI: 10.1093/biolre/ioy235
Chinese Acad Med Sci	Luo, SS	Congenital aphallia associated with congenital urethrorectal fistula A rare case report	PU: LIPPINCOTT WILLIAMS & WILKINS, PY: 2022, DI: 10.1097/MD.0000000000028878
Chinese Acad Med Sci	Zhang, DD	MYRF mutation leads to a single manifestation of sexual development and mimics partial androgen insensitivity syndrome: a case report and literature review	PU: TAYLOR & FRANCIS LTD, PY: 2024, DI: 10.1080/09513590.2024.2331072
Fujian Med Univ	Tang, SX	Comparison of clinical characteristics and surgical outcomes in non-vasectomized epididymal obstructive azoospermia patients with or without concurrent vas-deferens obstruction	PU: WILEY, PY: 2025, DI: 10.1111/andr.13734
Fujian Med Univ	Tang, SX	Factors affecting patency time and semen quality in a single-armed microsurgical vasoepididymostomy	PU: WOLTERS KLUWER MEDKNOW PUBLICATIONS, PY: 2024, DI: 10.4103/aja202462
Fujian Med Univ	Wang, B	Comparison of low-power magnification one-layer vasovasostomy with stent and microscopic two-layer vasovasostomy for vasectomy reversal	PU: SPRINGERNATURE, PY: 2020, DI: 10.1038/s41443-019-0216-x
Fujian Med Univ	Zheng, WZ	Case Report: Dendritic Cells and Macrophages Capture Sperm in Chronically Inflamed Human Epididymis	PU: FRONTIERS MEDIA SA, PY: 2021, DI: 10.3389/fimmu.2021.629680
Massachusetts Gen Hosp	Barrachina, F	CX3CR1 deficiency leads to impairment of immune surveillance in the epididymis	PU: SPRINGER BASEL AG, PY: 2023, DI: 10.1007/s00018-022-04664-w
Massachusetts Gen Hosp	Barrachina, F	Regulatory T cells play a crucial role in maintaining sperm tolerance and male fertility	PU: NATL ACAD SCIENCES, PY: 2023, DI: 10.1073/pnas.2306797120
Massachusetts Gen Hosp	Battistone, MA	Region-specific transcriptomic and functional signatures of mononuclear phagocytes in the epididymis	PU: OXFORD UNIV PRESS, PY: 2020, DI: 10.1093/molehr/gaz059
Massachusetts Gen Hosp	Da Silva, N	Exploring the role of mononuclear phagocytes in the epididymis	PU: WOLTERS KLUWER MEDKNOW PUBLICATIONS, PY: 2015, DI: 10.4103/1008-682X.153540
Univ Fed Minas Gerais	França, SA	Indirect ELISA for diagnosis of Brucella ovis infection in rams	PU: ARQUIVO BRASILEIRO MEDICINA VETERINARIA ZOOTECNIA, PY: 2014, DI: 10.1590/1678-6767
Univ Fed Minas Gerais	Macedo, AA	The abcEDCBA-Encoded ABC Transporter and the virB Operon-Encoded Type IV Secretion System of Brucella ovis Are Critical for Intracellular Trafficking and Survival in Ovine Monocyte-Derived Macrophages	PU: PUBLIC LIBRARY SCIENCE, PY: 2015, DI: 10.1371/journal.pone.0138131
Univ Fed Minas Gerais	Moustacas, VS	Clinical and Pathological Changes in Rams Experimentally Infected with Actinobacillus seminis and Histophilus somni	PU: HINDAWI LTD, PY: 2014, DI: 10.1155/2014/241452
Univ Fed Minas Gerais	Silva, LA	Antigenic and molecular evidence of Brucella sp.-associated epididymo-orchitis in frugivorous (Artibeus lituratus) and nectarivorous (Glossophaga soricina) bats in Brazil	PU: FRONTIERS MEDIA SA, PY: 2023, DI: 10.3389/fvets.2023.1235299
Univ Tehran Med Sci	Davatchi, F	Adult Behcet's disease in Iran: analysis of 6075 patients	PU: WILEY, PY: 2016, DI: 10.1111/1756-185X.12691
Univ Tehran Med Sci	Davatchi, F	Behcet's disease in Iran: Analysis of 7641 cases	PU: TAYLOR & FRANCIS LTD, PY: 2019, DI: 10.1080/14397595.2018.1558752
Univ Tehran Med Sci	Faezi, ST	Genital aphthosis in Behcet's disease: Is it associated with less eye involvement?	PU: SPRINGER HEIDELBERG, PY: 2014, DI: 10.1007/s00296-014-3011-5
Univ Tehran Med Sci	Khorramirouz, R	Neurovascular sparing vas clipping: last option for recurrent epididymo-orchitis in urethrovasal reflux due to urethral injury	PU: SPRINGER, PY: 2014, DI: 10.1007/s11255-013-0605-x
Univ Wyoming	Alexander, BM	Reproductive performance of rams that failed breeding soundness evaluation: The need to reconsider the evaluation	PU: ELSEVIER SCI LTD, PY: 2021, DI: 10.1016/j.rvsc.2021.09.005
Univ Wyoming	Branscom, LA	Evaluation of serologic testing of rams in the management of Brucella ovis in a domestic sheep flock	PU: SAGE PUBLICATIONS INC, PY: 2019, DI: 10.1177/1040638718814591
Univ Wyoming	Elderbrook, M	Seroprevalence and risk factors of Brucella ovis in domestic sheep in Wyoming, USA	PU: BMC, PY: 2019, DI: 10.1186/s12917-019-1995-5
Univ Wyoming	Elderbrook, MJ	Comparison of 2 ELISAs for detecting exposure toBrucella ovis	PU: SAGE PUBLICATIONS INC, PY: 2020, DI: 10.1177/1040638720943880
Consejo Nacl Invest Cient & Tecn	Frungieri, MB	Ageing and inflammation in the male reproductive tract	PU: WILEY, PY: 2018, DI: 10.1111/and.13034
Consejo Nacl Invest Cient & Tecn	Paira, DA	Chronic epididymitis due to Chlamydia trachomatis LGV-L2 in an HIV-negative heterosexual patient: a case report	PU: FRONTIERS MEDIA SA, PY: 2023, DI: 10.3389/fpubh.2023.1129166
Consejo Nacl Invest Cient & Tecn	Rossetti, CA	Comparative Review of Brucellosis in Small Domestic Ruminants	PU: FRONTIERS MEDIA SA, PY: 2022, DI: 10.3389/fvets.2022.887671
Guangzhou Med Univ	Chen, F	Application of Shear Wave Elastography to Evaluate the Stiffness of Normal Testes and Inflammatory Epididymal Tail Masses	PU: LIPPINCOTT WILLIAMS & WILKINS, PY: 2021, DI: 10.1097/RUQ.0000000000000548
Guangzhou Med Univ	Wu, XH	Causal relationships between gut microbiota and male reproductive inflammation and infertility: Insights from Mendelian randomization	PU: LIPPINCOTT WILLIAMS & WILKINS, PY: 2025, DI: 10.1097/MD.0000000000042323
Guangzhou Med Univ	Zheng, WZ	Identification and function analysis of macrophages subsets in chronically inflamed human epididymis	PU: E-CENTURY PUBLISHING CORP, PY: 2017
Okayama Univ	Sadahira, T	Clinical pharmacokinetics of oral azithromycin in epididymal tissue	PU: ELSEVIER, PY: 2019, DI: 10.1016/j.jiac.2019.05.011
Okayama Univ	Sadahira, T	Clinical pharmacokinetics of oral levofloxacin and sitafloxacin in epididymal tissue	PU: ELSEVIER SCIENCE BV, PY: 2017, DI: 10.1016/j.jiac.2016.12.010
Okayama Univ	Iwata, T	Clinical Efficacy and Safety of Sitafloxacin 200 mg Once Daily for Refractory Genitourinary Tract Infections	PU: OKAYAMA UNIV MED SCHOOL, PY: 2021
Shanghai Jiao Tong Univ	Lin, NH	Leptin is upregulated in epididymitis and promotes apoptosis and IL-1β production in epididymal epithelial cells by activating the NLRP3 inflammasome	PU: ELSEVIER, PY: 2020, DI: 10.1016/j.intimp.2020.106901
Shanghai Jiao Tong Univ	Song, X	Chronic epididymitis and leptin and their associations with semen characteristics in men with infertility	PU: WILEY, PY: 2019, DI: 10.1111/aji.13126
Shanghai Jiao Tong Univ	Song, X	Comprehensive transcriptome analysis based on RNA sequencing identifies critical genes for lipopolysaccharide-induced epididymitis in a rat model	PU: WOLTERS KLUWER MEDKNOW PUBLICATIONS, PY: 2019, DI: 10.4103/aja.aja_21_19
Sichuan Univ	Jing, JG	Vas deferens sonographic appearances of tuberculosis lesions of 19 cases of male genital systemic tuberculosis	PU: LIPPINCOTT WILLIAMS & WILKINS, PY: 2019, DI: 10.1097/MD.0000000000014843
Sichuan Univ	Ren, ZJ	Transurethral resection of ejaculatory duct combined with seminal vesiculoscopy for management of persistent or recurrent hemospermia in men with ejaculatory duct obstruction	PU: BMC, PY: 2020, DI: 10.1186/s12894-020-00589-3
Sichuan Univ	Yang, JL	Clinical and ultrasound features of fibrous pseudotumor of tunica vaginalis of the testis: eight cases and literature review	PU: FRONTIERS MEDIA SA, PY: 2024, DI: 10.3389/fonc.2024.1485723
UNAM	Hugo, DMA	Actinobacillus seminis Secretes a Metalloprotease That Degrades Bovine Fibrinogen and IgG	PU: UNIV AGRICULTURE, FAC VETERINARY SCIENCE, PY: 2023, DI: 10.29261/pakvetj/2023.020
UNAM	Montes-García, JF	Identification of two adhesins of Actinobacillus seminis	PU: ELSEVIER SCIENCE BV, PY: 2018, DI: 10.1016/j.smallrumres.2018.08.013
UNAM	Ramírez-Paz-y-Puente, GA	Testosterone and estradiol modify the expression of adhesins and biofilm formation in Actinobacillus seminis	PU: OXFORD UNIV PRESS, PY: 2023, DI: 10.1093/femsle/fnad048
Univ Bern	Arnold, M	A case report: Actinobaculum suis infection associated with formation of pyogranuloma, epididymitis and azoospermia in a boar	PU: BMC, PY: 2021, DI: 10.1186/s12917-020-02680-1
Univ Bern	Low, N	Screening for genital chlamydia infection	PU: WILEY, PY: 2016, DI: 10.1002/14651858.CD010866.pub2
Univ Bern	Schnydrig, P	Salmonella enterica subspecies diarizonae serovar 61:(k):1,5,(7) as cause of caprine abortion	PU: ELSEVIER SCIENCE BV, PY: 2018, DI: 10.1016/j.smallrumres.2018.07.022
Univ Hong Kong	Gong, JL	Integrative Analysis of Small RNA and mRNA Expression Profiles Identifies Signatures Associated With Chronic Epididymitis	PU: FRONTIERS MEDIA SA, PY: 2022, DI: 10.3389/fimmu.2022.883803
Univ Hong Kong	Liu, JC	Myd88 Signaling Is Involved in the Inflammatory Response in LPS-Induced Mouse Epididymitis and Bone-Marrow-Derived Dendritic Cells	PU: MDPI, PY: 2023, DI: 10.3390/ijms24097838
Univ Hong Kong	Yang, C	Alterations of small non-coding RNA in the spermatozoa of mice with paternal experimental autoimmune epididymo-orchitis are associated with metabolic dysfunction in offspring	PU: WILEY, PY: 2025, DI: 10.1111/andr.13579
Univ La Frontera	Iturrieta, V	Inflammatory Pathologies in Reproductive Tract: Role of NETs and METs on Fertilization Disorders	PU: SOC CHILENA ANATOMIA, PY: 2024
Univ La Frontera	Schulz, M	Monocyte-derived extracellular trap (MET) formation induces aggregation and affects motility of human spermatozoa in vitro	PU: TAYLOR & FRANCIS INC, PY: 2019, DI: 10.1080/19396368.2019.1624873
Univ La Frontera	Zambrano, F	Increase of leucocyte-derived extracellular traps (ETs) in semen samples from human acute epididymitis patients-a pilot study	PU: SPRINGER/PLENUM PUBLISHERS, PY: 2020, DI: 10.1007/s10815-020-01883-7
Univ Miami	Carto, C	COVID-19 vaccination is associated with a decreased risk of orchitis and/or epididymitis in men	PU: WILEY, PY: 2022, DI: 10.1111/and.14281
Univ Miami	Kably, I	Single-Center Experience in Prostate Fiducial Marker Placement: Technique and Midterm Follow-up	PU: ELSEVIER SCIENCE INC, PY: 2014, DI: 10.1016/j.jvir.2014.03.017
Univ Miami	Masterson, TA	Comprehensive pelvic floor physical therapy program for men with idiopathic chronic pelvic pain syndrome: a prospective study	PU: AME PUBLISHING COMPANY, PY: 2017, DI: 10.21037/tau.2017.08.17
Univ Roma Sapienza	Pastore, AL	Correlation between semiquantitative sonoelastography and immunohistochemistry in the evaluation of testicular focal lesions	PU: BMC, PY: 2014, DI: 10.1186/s40644-014-0029
Univ Roma Sapienza	Di Pietro, M	CHLAMYDIA TRACHOMATIS ELICITS TLR3 EXPRESSION BUT DISRUPTS THE INFLAMMATORY SIGNALING DOWN-MODULATING NFκB AND IRF3 TRANSCRIPTION FACTORS IN HUMAN SERTOLI CELLS	PU: BIOLIFE SAS, PY: 2020
Univ Roma Sapienza	Filardo, S	In-cell western assay as a high-throughput approach for Chlamydia trachomatis quantification and susceptibility testing to antimicrobials	PU: PUBLIC LIBRARY SCIENCE, PY: 2021, DI: 10.1371/journal.pone.0251075
Yokohama City Univ	Ishido, T	Clinical manifestations of Behcet's disease depending on sex and age: results from Japanese nationwide registration	PU: OXFORD UNIV PRESS, PY: 2017, DI: 10.1093/rheumatology/kex285
Yokohama City Univ	Mizuki, Y	The influence of HLA-B51 on clinical manifestations among Japanese patients with Behcet's disease: A nationwide survey	PU: TAYLOR & FRANCIS LTD, PY: 2020, DI: 10.1080/14397595.2019.1649103
Yokohama City Univ	Suzuki, T	Clinical features of early-stage possible Behcet's disease patients with a variant-type major organ involvement in Japan	PU: OXFORD UNIV PRESS, PY: 2019, DI: 10.1080/14397595.2018.1494501
Zhejiang Univ	Liu, PJ	Assessing the diagnostic accuracy of the Xpert MTB/RIF assay in detecting epididymal tuberculosis	PU: SPRINGER, PY: 2022, DI: 10.1007/s10096-022-04418-3
Zhejiang Univ	Liu, PJ	Diagnostic nomogram to differentiate between epididymal tuberculosis and bacterial epididymitis	PU: SPRINGER HEIDELBERG, PY: 2023, DI: 10.1007/s15010-022-01916-6
Zhejiang Univ	Liu, PJ	Application of core needle biopsy in the diagnosis of epididymal tuberculosis: a retrospective analysis of 41 cases	PU: ELSEVIER SCI LTD, PY: 2022, DI: 10.1016/j.ijid.2022.05.044
All India Inst Med Sci	Ramachandran, A	Male genital tract tuberculosis: A comprehensive review of imaging findings and differential diagnosis	PU: SPRINGER, PY: 2021, DI: 10.1007/s00261-020-02811-0
All India Inst Med Sci	Yadav, S	Genital tuberculosis: current status of diagnosis and management	PU: AME PUBLISHING COMPANY, PY: 2017, DI: 10.21037/tau.2016.12.04
Anhui Med Univ	Fan, YR	Safety and Pharmacokinetics of HRS-2261, a P2X3 Receptor Antagonist, in Healthy Subjects: A Randomized, Double-Blind, Placebo-Controlled Phase 1 Study	PU: ADIS INT LTD, PY: 2024, DI: 10.1007/s40262-023-01330-7
Anhui Med Univ	Li, GJ	The microbiota continuum along the upper reproductive tract of male rat and its relation to semen parameters	PU: CELL PRESS, PY: 2024, DI: 10.1016/j.heliyon.2024.e32556
Baylor Coll Med	Rezigh, AB	Eye catching	PU: WILEY, PY: 2025, DI: 10.1002/jhm.70031
Baylor Coll Med	Sigalos, JT	Chronic orchialgia: epidemiology, diagnosis and evaluation	PU: AME PUBLISHING COMPANY, PY: 2017, DI: 10.21037/tau.2017.05.23
Beijing Univ Chinese Med	Wang, JS	The safety and efficacy of acupuncture for epididymitis protocol for a systematic review	PU: LIPPINCOTT WILLIAMS & WILKINS, PY: 2019, DI: 10.1097/MD.0000000000013934
Beijing Univ Chinese Med	Wang, JS	Acupuncture for pain caused by prostate cancer Protocol for a systematic review	PU: LIPPINCOTT WILLIAMS & WILKINS, PY: 2019, DI: 10.1097/MD.0000000000013954
Capital Med Univ	Han, H	Aetiology of obstructive azoospermia in Chinese infertilitypatients	PU: WILEY-BLACKWELL, PY: 2016, DI: 10.1111/and.12509
Capital Med Univ	Sheng, ZY	Zika virus disrupts the barrier structure and Absorption/Secretion functions of the epididymis in mice	PU: PUBLIC LIBRARY SCIENCE, PY: 2021, DI: 10.1371/journal.pntd.0009211
Chaim Sheba Med Ctr	Astman, N	Tolerability and Safety of Miltefosine for the Treatment of Cutaneous Leishmaniasis	PU: MDPI, PY: 2024, DI: 10.3390/tropicalmed9090218
Chaim Sheba Med Ctr	Lev, M	Sonographic appearances of torsion of the appendix testis and appendix epididymis in children	PU: WILEY-BLACKWELL, PY: 2015, DI: 10.1002/jcu.22265
China Agr Univ	Cao, W	All- Trans- Retinoic Acid Ameliorates the Inflammation by Inducing Transforming Growth Factor Beta 1 and Interleukin 10 in Mouse Epididymitis	PU: WILEY, PY: 2014, DI: 10.1111/aji.12197
China Agr Univ	Wu, YJ	S100A4 promotes the progression of lipopolysaccharide-induced acute epididymitis in mice	PU: OXFORD UNIV PRESS INC, PY: 2020, DI: 10.1093/biolre/ioaa022
Chongqing Med Univ	Liu, B	Prostatic utricles without external genital anomalies in children: our experience, literature review, and pooling analysis	PU: BMC, PY: 2019, DI: 10.1186/s12894-019-0450-z
Chongqing Med Univ	Ma, W	Clinical Features and Misdiagnosis Analysis of Testicular Torsion in 313 Children	PU: SPRINGER INDIA, PY: 2022, DI: 10.1007/s12262-021-03185-3
Cleveland Clin	Sharma, R	Relevance of Leukocytospermia and Semen Culture and Its True Place in Diagnosing and Treating Male Infertility	PU: KOREAN SOC SEXUAL MEDICINE & ANDROLOGY, PY: 2022, DI: 10.5534/wjmh.210063
Cleveland Clin	Sweet, DE	Imaging of the acute scrotum: keys to a rapid diagnosis of acute scrotal disorders	PU: SPRINGER, PY: 2020, DI: 10.1007/s00261-019-02333-4
Goethe Univ Frankfurt	Wenzel, M	Comparison of Complication Rates with Antibiotic Prophylaxis with Cefpodoxime Versus Fluoroquinolones After Transrectal Prostate Biopsy	PU: ELSEVIER, PY: 2021, DI: 10.1016/j.euf.2020.11.006
Goethe Univ Frankfurt	Wenzel, M	Catheter Management and Risk Stratification of Patients With in Inpatient Treatment Due to Acute Epididymitis	PU: FRONTIERS MEDIA SA, PY: 2020, DI: 10.3389/fsurg.2020.609661
Guizhou Med Univ	Dai, YP	Effects of silencing epididymal vascular endothelial growth factor (VEGF) expression on hyaluronidase (HYD) activity in arsenic poisoning rats through downregulating VEGF receptor 2 (VEGFR2)	PU: TAYLOR & FRANCIS INC, PY: 2021, DI: 10.1080/21655979.2021.1915726
Guizhou Med Univ	Zhang, Y	Establishment of a CRISPR/Cas12b-Based Multiple Cross Displacement Amplification Assay for the Rapid, Sensitive, and Specific Detection of Brucella ovis	PU: AMER CHEMICAL SOC, PY: 2025, DI: 10.1021/acsinfecdis.5c00287
Hudson Inst Med Res	Wijayarathna, R	Region-specific immune responses to autoimmune epididymitis in the murine reproductive tract	PU: SPRINGER, PY: 2020, DI: 10.1007/s00441-020-03215-8
Hudson Inst Med Res	Wijayarathna, R	New aspects of activin biology in epididymal function and immunopathology	PU: WILEY, PY: 2024, DI: 10.1111/andr.13523
Kaohsiung Chang Gung Mem Hosp	Huang, GL	Comparisons of cancer detection rate and complications between transrectal and transperineal prostate biopsy approaches - a single center preliminary study	PU: BMC, PY: 2019, DI: 10.1186/s12894-019-0539-4
Kaohsiung Chang Gung Mem Hosp	Wu, YT	Cohort study of high-intensity focused ultrasound in the treatment of localised prostate cancer treatment: Medium-term results from a single centre	PU: PUBLIC LIBRARY SCIENCE, PY: 2020, DI: 10.1371/journal.pone.0236026
Karadeniz Tech Univ	Kazaz, IO	Mesothelioma of the tunica vaginalis testis: A case report	PU: WOLTERS KLUWER MEDKNOW PUBLICATIONS, PY: 2020, DI: 10.4103/IJPM.IJPM_780_18
Karadeniz Tech Univ	Özkaya, AK	Effects of chronic amiodarone treatment on rat testis	PU: ELSEVIER GMBH, URBAN & FISCHER VERLAG, PY: 2016, DI: 10.1016/j.acthis.2016.02.003
Kobe Univ	Shigemura, K	Risk factors for febrile genito-urinary infection in the catheterized patients by with spinal cord injury-associated chronic neurogenic lower urinary tract dysfunction evaluated by urodynamic study and cystography: a retrospective study	PU: SPRINGER, PY: 2020, DI: 10.1007/s00345-019-02743-5
Kobe Univ	Yamamichi, F	What are the differences between older and younger patients with epididymitis?	PU: KOREAN UROLOGICAL ASSOC, PY: 2017, DI: 10.4111/icu.2017.58.3.205
Louisiana State Univ	Lillis, R	Outpatient sexually transmitted infection testing and treatment patterns in the United States: a real-world database study	PU: BMC, PY: 2023, DI: 10.1186/s12879-023-08434-2
Louisiana State Univ	Taylor, SN	Epididymitis	PU: OXFORD UNIV PRESS INC, PY: 2015, DI: 10.1093/cid/civ812
Ohio State Univ	Jayanthi, VR	The modified Ulaanbaatar procedure: Reduced complications and enhanced cosmetic outcome for the most severe cases of hypospadias	PU: ELSEVIER SCI LTD, PY: 2017, DI: 10.1016/j.jpurol.2017.04.012
Ohio State Univ	McConaghy, JR	Epididymitis: An Overview	PU: AMER ACAD FAMILY PHYSICIANS, PY: 2016
Rush Univ	Tan, WP	What Can We Do for Chronic Scrotal Content Pain?	PU: KOREAN SOC SEXUAL MEDICINE & ANDROLOGY, PY: 2017, DI: 10.5534/wjmh.17047
Rush Univ	Tan, WP	An overview of the management of post-vasectomy pain syndrome	PU: WOLTERS KLUWER MEDKNOW PUBLICATIONS, PY: 2016, DI: 10.4103/1008-682X.175090
Second Mil Med Univ	Ye, HM	A Minimally Invasive Method in Diagnosing Testicular Torsion: The Initial Experience of Scrotoscope	PU: MARY ANN LIEBERT, INC, PY: 2016, DI: 10.1089/end.2015.0724
Second Mil Med Univ	Zhang, W	An Innovative Technique of Transurethral Seminal Vesiculoscopy with Ultrasonic Lithotripter for Severe, Persistent Hematospermia	PU: MARY ANN LIEBERT, INC, PY: 2017, DI: 10.1089/end.2017.0390
Shandong Univ	Wang, MW	Activation of PTH1R alleviates epididymitis and orchitis through Gq and β-arrestin-1 pathways	PU: NATL ACAD SCIENCES, PY: 2021, DI: 10.1073/pnas.2107363118
Shandong Univ	Wang, ZC	Testicular ischemia secondary to acute epididymitis: A case report	PU: LIPPINCOTT WILLIAMS & WILKINS, PY: 2023, DI: 10.1097/MD.0000000000033843
Statens Serum Inst	Jensen, JS	2016 European guideline on Mycoplasma genitalium infections	PU: WILEY-BLACKWELL, PY: 2016, DI: 10.1111/jdv.13849
Statens Serum Inst	Jensen, JS	2021 European guideline on the management of Mycoplasma genitalium infections	PU: WILEY, PY: 2022, DI: 10.1111/jdv.17972
Sun Yat Sen Univ	Huang, JS	Case Report: Maribavir for refractory cytomegalovirus viremia after renal transplantation in a child with Schimke's immune-osseous dysplasia	PU: FRONTIERS MEDIA SA, PY: 2025, DI: 10.3389/fimmu.2025.1521763
Sun Yat Sen Univ	Lu, J	Localization of external urethral orifice in coronary sulcus during urethroplasty in case of severe hypospadias accompanied by prostatic utricle cyst	PU: BMC, PY: 2021, DI: 10.1186/s12894-021-00913-5
Taipei Vet Gen Hosp	Cheng, TC	Complications of different methods of urological management in people with neurogenic bladder secondary to spinal cord injury	PU: TAYLOR & FRANCIS LTD, PY: 2024, DI: 10.1080/10790268.2023.2188393
Taipei Vet Gen Hosp	Hsu, PC	TESTICULAR INFARCTION IN A PATIENT WITH SPINAL CORD INJURY WITH EPIDIDYMITIS: A CASE REPORT	PU: FOUNDATION REHABILITATION INFORMATION, PY: 2017, DI: 10.2340/16501977-2174
Univ Alabama Birmingham	Barlotta, KS	HEPATIC ARTERY RUPTURE IN A YOUNG MAN WITH ABDOMINAL PAIN AND A TESTICULAR MASS	PU: ELSEVIER SCIENCE INC, PY: 2017, DI: 10.1016/j.jemermed.2016.07.109
Univ Alabama Birmingham	Kozar, T	Pediatric Non-Testicular Torsion Acute Scrotum-Is the Use of Prophylactic Antibiotics in Patients With Normal Urine Analysis Justified?	PU: ELSEVIER SCIENCE INC, PY: 2022, DI: 10.1016/j.urology.2022.07.014
Univ Alberta	Chen, JZ	Retrospective Review of Gonococcal and Chlamydial Cases of Epididymitis at 2 Canadian Sexually Transmitted Infection Clinics, 2004-2014	PU: LIPPINCOTT WILLIAMS & WILKINS, PY: 2017, DI: 10.1097/OLQ.0000000000000602
Univ Alberta	Louette, A	Treatment of Acute Epididymitis: A Systematic Review and Discussion of the Implications for Treatment Based on Etiology	PU: LIPPINCOTT WILLIAMS & WILKINS, PY: 2018, DI: 10.1097/OLQ.0000000000000901
Univ Calif Davis	Gallardo, RA	Testicular Atrophy and Epididymitis-Orchitis Associated with Infectious Bronchitis Virus in Broiler Breeder Roosters	PU: AMER ASSOC AVIAN PATHOLOGISTS, PY: 2022
Univ Calif Davis	Hesser, AC	Spermatocele in a South African Boerboel Dog	PU: W B SAUNDERS CO-ELSEVIER INC, PY: 2015, DI: 10.1053/j.tcam.2015.03.001
Univ Coll Cork	Saab, MM	Feasibility and usability of a virtual reality intervention to enhance men's awareness of testicular disorders (E-MAT)	PU: SPRINGER LONDON LTD, PY: 2019, DI: 10.1007/s10055-018-0368-x
Univ Coll Cork	Saab, MM	Exploring awareness and help-seeking intentions for testicular symptoms among heterosexual, gay, and bisexual men in Ireland: A qualitative descriptive study	PU: PERGAMON-ELSEVIER SCIENCE LTD, PY: 2017, DI: 10.1016/j.ijnurstu.2016.11.016
Univ Fed Sao Paulo	Avellar, MCW	In search of new paradigms for epididymal health and disease: innate immunity, inflammatory mediators, and steroid hormones	PU: WILEY, PY: 2019, DI: 10.1111/andr.12654
Univ Fed Sao Paulo	Silva, EJR	Lipopolysaccharide and lipotheicoic acid differentially modulate epididymal cytokine and chemokine profiles and sperm parameters in experimental acute epididymitis	PU: NATURE PORTFOLIO, PY: 2018, DI: 10.1038/s41598-017-17944-4
Univ Florence	Lotti, F	Epididymal more than testicular abnormalities are associated with the occurrence of antisperm antibodies as evaluated by the MAR test	PU: OXFORD UNIV PRESS, PY: 2018, DI: 10.1093/humrep/dey235
Univ Florence	Lotti, F	Seminal, clinical and colour-Doppler ultrasound correlations of prostatitis-like symptoms in males of infertile couples	PU: WILEY, PY: 2014, DI: 10.1111/j.2047-2927.2013.00156.x
Univ Hlth Sci	Acar, A	Investigation of Serum Human Epididymitis Protein 4 Level in Rats with Experimental Acute Pancreatitis	PU: AVES, PY: 2023, DI: 10.5152/tjg.2023.22489
Univ Hlth Sci	Tekgöz, N	Age-related differences in the clinical phenotypes of Behcet's disease: The experience of two referral centres	PU: OXFORD UNIV PRESS, PY: 2023, DI: 10.1093/mr/road012
Univ Nacl Autonoma Mexico	García, JFM	Characterization ofActinobacillus seminisbiofilm formation	PU: SPRINGER, PY: 2020, DI: 10.1007/s10482-020-01447-w
Univ Nacl Autonoma Mexico	Montes-García, JF	Actinobacillus seminis GroEL-homologous protein agglutinates sheep erythrocytes	PU: SPRINGER, PY: 2019, DI: 10.1007/s10482-019-01292-6
Univ Newcastle	Redgrove, KA	The role of the immune response in Chlamydia trachomatis infection of the male genital tract: a double-edged sword	PU: FRONTIERS MEDIA SA, PY: 2014, DI: 10.3389/fimmu.2014.00534
Univ Newcastle	Sobinoff, AP	Chlamydia muridarum Infection-Induced Destruction of Male Germ Cells and Sertoli Cells Is Partially Prevented by Chlamydia Major Outer Membrane Protein-Specific Immune CD4 cells	PU: OXFORD UNIV PRESS INC, PY: 2015, DI: 10.1095/biolreprod.114.124180
Univ Porto	Trindade, TS	Demographic and clinical features of pediatric vasculitis: a single-center study	PU: Sociedade Portuguesa Reumatologia, PY: 2023
Univ Porto	Silva, GF	Case report: Long term follow-up of a large unilateral epididymal cyst in a stallion used for teaching: Is this condition associated with infertility?	PU: FRONTIERS MEDIA SA, PY: 2023, DI: 10.3389/fvets.2023.1145742
Univ Queensland	Johnston, SD	Orchitis and Epididymitis in Koalas (Phascolarctos cinereus) Infected With Chlamydia pecorum	PU: SAGE PUBLICATIONS INC, PY: 2015, DI: 10.1177/0300985815570069
Univ Queensland	Palmieri, C	Chlamydia pecorum Infection in the Male Reproductive System of Koalas (Phascolarctos cinereus)	PU: SAGE PUBLICATIONS INC, PY: 2019, DI: 10.1177/0300985818806963
Univ Salamanca	Sancho, P	Evaluation in mice of Brucella ovis attenuated mutants for use as live vaccines against B. ovis infection	PU: BIOMED CENTRAL LTD, PY: 2014, DI: 10.1186/1297-9716-45-61
Univ Salamanca	Tartilan-Choya, B	The Transcriptional Regulator MucR, but Not Its Controlled Acid-Activated Chaperone HdeA, Is Essential for Virulence and Modulates Surface Architecture and Properties in Brucella ovis PA	PU: FRONTIERS MEDIA SA, PY: 2022, DI: 10.3389/fvets.2021.814752
Univ Tennessee	Schexnayder, KS	Chlamydia Trachomatis Masquerading as Scrotal Masses in Adolescents	PU: ELSEVIER SCIENCE INC, PY: 2023, DI: 10.1016/j.urology.2022.08.018
Univ Tennessee	Sintim-Damoa, A	Pearls and Pitfalls of Pediatric Scrotal Imaging	PU: W B SAUNDERS CO-ELSEVIER INC, PY: 2022, DI: 10.1053/j.sult.2021.05.011
Univ Thessaly	Gouletsou, PG	Microbial diseases of the genital system of rams or bucks	PU: ELSEVIER, PY: 2015, DI: 10.1016/j.vetmic.2015.07.016
Univ Thessaly	Gouletsou, PG	Ultrasonographic examination of the scrotal contents in rams	PU: ELSEVIER SCIENCE BV, PY: 2017, DI: 10.1016/j.smallrumres.2016.12.022
Univ Toronto	Jarvi, KA	Canadian Urological Association best practice report on chronic scrotal pain	PU: CANADIAN UROLOGICAL ASSOCIATION, PY: 2018, DI: 10.5489/cuaj.5238
Univ Toronto	Khambati, A	OnabotulinumtoxinA (Botox) Nerve Blocks Provide Durable Pain Relief for Men with Chronic Scrotal Pain: A Pilot Open-Label Trial	PU: ELSEVIER SCI LTD, PY: 2014, DI: 10.1111/jsm.12707
Univ Turku	Viitala, A	Magnetic resonance imaging-guided transurethral ultrasound ablation for benign prostatic obstruction: 1-year clinical outcomes of a phase II study	PU: WILEY, PY: 2025, DI: 10.1111/bju.16795
Univ Turku	Vuorinen, T	Epididymitis Caused by Coxsackievirus A6 in Association with Hand, Foot, and Mouth Disease	PU: AMER SOC MICROBIOLOGY, PY: 2014, DI: 10.1128/JCM.02441-14
Univ Zurich	Egloff, S	Brucella canis infection in a young dog with epididymitis and orchitis	PU: GESELLSCHAFT SCHWEIZER TIERARZTINNEN & TIERARZTE, PY: 2018, DI: 10.17236/sat00190
Univ Zurich	Tschumi, F	Meningitis and epididymitis caused by Toscana virus infection imported to Switzerland diagnosed by metagenomic sequencing: a case report	PU: BMC, PY: 2019, DI: 10.1186/s12879-019-4231-9
Wenzhou Med Univ	Gu, TF	It is not the best option to perform transurethral enucleation of the prostate immediately after biopsy in patients with histological inflammation	PU: FRONTIERS MEDIA SA, PY: 2024, DI: 10.3389/fsurg.2024.1390656
Wenzhou Med Univ	Ni, JY	Variable clinical characteristics and laboratory results in five patients with Chinese Good's syndrome (thymoma and hypogammaglobulinemia): an 8-year retrospective analysis in a university hospital in China	PU: BMC, PY: 2021, DI: 10.1186/s12865-021-00441-9
Yonsei Univ	Lee, JY	A comparison of epididymectomy with vasectomy reversal for the surgical treatment of postvasectomy pain syndrome	PU: SPRINGER, PY: 2014, DI: 10.1007/s11255-013-0517-9
Yonsei Univ	Lee, YS	Different managements for prepubertal epididymitis based on a preexisting genitourinary anomaly diagnosis	PU: PUBLIC LIBRARY SCIENCE, PY: 2018, DI: 10.1371/journal.pone.0194761
920th Hosp Joint Logist Support Force	Cao, X	Preserving one artery shortens the surgical time and does not affect the efficacy of microsurgical subinguinal varicocelectomy: preliminary findings from a retrospective study	PU: BMC, PY: 2024, DI: 10.1186/s12894-024-01670-x
ACECR	Moazenchi, M	The impact of Chlamydia trachomatis infection on sperm parameters and male fertility: A comprehensive study	PU: SAGE PUBLICATIONS LTD, PY: 2018, DI: 10.1177/0956462417735245
Adiyaman Univ	Lok, U	An Evaluation of Testicular Torsion Management in the Emergency Department	PU: KUWAIT MEDICAL ASSOC, PY: 2017
Adnan Menderes Univ	Parin, U	Investigation of The Presence of Brucella canis in Dogs in Western Part of Turkey	PU: AGRICULTURAL RESEARCH COMMUNICATION CENTRE, PY: 2022, DI: 10.18805/ijar.B-1228
Aix Marseille Univ	Faure, A	Endoscopic injection of bulking agent around the ejaculatory ducts at the verumontanum for recurrent paediatric epididymitis	PU: ELSEVIER SCI LTD, PY: 2018, DI: 10.1016/j.jpurol.2018.06.014
Alfred Hlth	Fehily, SR	Testicular loss following bacterial epididymo-orchitis: Case report and literature review	PU: CANADIAN UROLOGICAL ASSOCIATION, PY: 2015, DI: 10.5489/cuaj.2174
Androsci Sci & Innovat Ctr Androl	Carneiro, F	Radiological patterns of incidental epididymitis in mild-to-moderate COVID-19 patients revealed by colour Doppler ultrasound	PU: WILEY, PY: 2021, DI: 10.1111/and.13973
Army Med Univ	Wang, P	Immunodeviation towards T cell-mediated immune response in the testes of LPS-induced mouse epididymo-orchitis	PU: ELSEVIER IRELAND LTD, PY: 2024, DI: 10.1016/j.jri.2024.104272
Assiut Univ	Mahmoud, MAM	Salmonella Typhimurium Triggered Unilateral Epididymo-Orchitis and Splenomegaly in a Holstein Bull in Assiut, Egypt: A Case Report	PU: MDPI, PY: 2020, DI: 10.3390/pathogens9040314
Ataturk Univ	Oral, A	An Unusual Complication of Henoch-schonlein Vasculitis in an 11-year-old Boy: Global Testicular Necrosis Mimicking Testicular Torsion	PU: UNIV WEST INDIES FACULTY MEDICAL SCIENCES, PY: 2017, DI: 10.7727/wimj.2014.370
Azabu Univ	Ogihara, K	Evidence of LAT1 expression in canine caput epididymis	PU: JAPAN SOC VET SCI, PY: 2015, DI: 10.1292/jvms.14-0014
Azienda Ospedaliero Univ Pisana	Talarico, R	Assessing disease phenotypes in Behçet's syndrome: insights from a multiple correspondence analysis	PU: FRONTIERS MEDIA SA, PY: 2025, DI: 10.3389/fimmu.2025.1605714
Azienda Policlin Umberto I	Accorinti, M	Multi-drug resistance and side-effects in a patient with Behcet's disease	PU: CLINICAL & EXPER RHEUMATOLOGY, PY: 2015
Bahauddin Zakariya Univ	Murtaza, S	Ultrasonographic and Gross Pathological Studies on Testes and Epididymides of Rams and Bucks with Potential Lesions	PU: ZOOLOGICAL SOC PAKISTAN, PY: 2019, DI: 10.17582/journal.pjz/2019.51.5.1911.1917
Baskent Univ	Cicek, T	Amiodarone Induced Epididymitis: A Case Report	PU: KOWSAR PUBL, PY: 2014, DI: 10.5812/ircmj.13929
Bedfordshire Hosp NHS Fdn Trust	Chirwa, M	United Kingdom British association for sexual health and HIV national guideline for the management of epididymo-orchitis, 2020	PU: SAGE PUBLICATIONS LTD, PY: 2021, DI: 10.1177/09564624211003761
Bicetre Univ Hosp	Rocher, L	Testicular ultrasensitive Doppler preliminary experience: a feasibility study	PU: SAGE PUBLICATIONS LTD, PY: 2018, DI: 10.1177/0284185117713350
Bolton NHS Fdn Trust	Gkentzis, A	The aetiology and current management of prepubertal epididymitis	PU: ROYAL COLL SURGEONS ENGLAND, PY: 2014, DI: 10.1308/003588414X13814021679311
Boston Childrens Hosp	Lee, LK	Variation in the evaluation of testicular conditions across United States pediatric emergency departments	PU: W B SAUNDERS CO-ELSEVIER INC, PY: 2018, DI: 10.1016/j.ajem.2017.07.078
Bridgewater State Univ	Leone, JE	Nontraumatic Testicular Pain due to Sacroiliac-Joint Dysfunction: A Case Report	PU: NATL ATHLETIC TRAINERS ASSOC INC, PY: 2016, DI: 10.4085/1062-6050-51.10.06
Brown Univ	Schlichting, LE	Pediatric Emergency Department Utilization and Reliance by Insurance Coverage in the United States	PU: WILEY, PY: 2017, DI: 10.1111/acem.13281
CHU Amiens Picardie	Saint, F	Infections and male infertility	PU: ELSEVIER MASSON, CORP OFF, PY: 2023, DI: 10.1016/j.purol.2023.09.015
Cairo Univ	Abu-Seida, AM	Ultrasonographic and Histopathological Findings in Rams with Epididymo-Orchitis Caused by Brucella melitensis	PU: UNIV AGRICULTURE, FAC VETERINARY SCIENCE, PY: 2015
Calderdale & Huddersfield NHS Fdn Trust	Street, EJ	The 2016 European guideline on the management of epididymo-orchitis	PU: SAGE PUBLICATIONS LTD, PY: 2017, DI: 10.1177/0956462417699356
Camp Lejeune	Martin, CD	More Than Just Torsion: An Unusual Case of Testicular Pain	PU: OXFORD UNIV PRESS, PY: 2020, DI: 10.1093/milmed/usz316
Case Western Reserve Univ	Browne, JA	Region-specific innate antiviral responses of the human epididymis	PU: ELSEVIER IRELAND LTD, PY: 2018, DI: 10.1016/j.mce.2018.01.004
Cent Inst Res Goats	Saini, S	Comparative diagnostic evaluation of OMP31 gene based TaqManA® real-time PCR assay with visual LAMP assay and indirect ELISA for caprine brucellosis	PU: SPRINGER, PY: 2017, DI: 10.1007/s11250-017-1323-7
Chang Gung Univ	Yang, YK	Incidental Tuberculosis Epididymitis/ Epididymo-orchitis: A Retrospective Analysis at a Tertiary Center in Taiwan	PU: ELSEVIER SCIENCE INC, PY: 2022, DI: 10.1016/j.urology.2022.06.025
Changhua Christian Hosp	Chiang, HC	Inguinal hernia repair outcomes that utilized the modified Kugel patch without the optional onlay patch: a case series of 163 consecutive patients	PU: SPRINGER, PY: 2015, DI: 10.1007/s10029-014-1297-6
Chelsea & Westminster Hosp NHS Fdn Trust	Lampejo, T	Retrospective review of the management of epididymo-orchitis in a London-based level 3 sexual health clinic: an audit of clinical practice	PU: SAGE PUBLICATIONS LTD, PY: 2017, DI: 10.1177/0956462417695051
Chiba Univ	Miyaso, H	Neonatal exposure to diethylstilbestrol causes granulomatous orchitis via epididymal inflammation	PU: SPRINGER, PY: 2014, DI: 10.1007/s12565-013-0225-7
Childrens Hosp Colorado	Annam, A	Extratesticular masses in children: taking ultrasound beyond paratesticular rhabdomyosarcoma	PU: SPRINGER, PY: 2015, DI: 10.1007/s00247-015-3316-x
Childrens Hosp Philadelphia	Trigg, NA	A lack of commensal microbiota influences the male reproductive tract intergenerationally in mice	PU: BIOSCIENTIFICA LTD, PY: 2025, DI: 10.1530/REP-24-0204
China Japan Friendship Hosp	Bao, BH	Inflammation of the male reproductive system: clinical aspects and mechanisms	PU: FRONTIERS MEDIA SA, PY: 2025, DI: 10.3389/fendo.2025.1547020
China Med Univ	Xia, ZX	Rectoseminal vesicle fistula after radical surgery for rectal cancer: Four case reports and a literature review	PU: BAISHIDENG PUBLISHING GROUP INC, PY: 2020, DI: 10.12998/wjcc.v8.i22.5645
Chinese Minist Educ	Shen, Y	Amiodarone-Induced Epididymitis: A Pathologically Confirmed Case Report and Review of the Literature	PU: KARGER, PY: 2014, DI: 10.1159/000361038
Chonnam Natl Univ	Lee, HY	Mean platelet volume is the most valuable hematologic parameter in differentiating testicular torsion from epididymitis within the golden time	PU: AME PUBLISHING COMPANY, PY: 2022, DI: 10.21037/tau-21-1112
Chung Ang Univ	Park, YJ	Bisphenol A exposure increases epididymal susceptibility to infection in mice	PU: ACADEMIC PRESS INC ELSEVIER SCIENCE, PY: 2021, DI: 10.1016/j.ecoenv.2020.111476
Chung Shan Med Univ Hosp	Yang, MH	Pyuria and Post-Operation Urinary Tract Infection after Diode Laser Vaporesection of the Prostate	PU: MARY ANN LIEBERT, INC, PY: 2020, DI: 10.1089/sur.2019.117
Cincinnati Childrens Hosp Med Ctr	VanderBrink, BA	Epididymitis in Patients with Anorectal Malformations: A Cause for Urologic Concern	PU: BRAZILIAN SOC UROL, PY: 2014, DI: 10.1590/S1677-5538.IBJU.2014.05.13
Clin Paediat Surg	Djordjevic, I	Bilateral Septic Neonatal Orchiepididymitis - Case Report	PU: UNIV WEST INDIES FACULTY MEDICAL SCIENCES, PY: 2016, DI: 10.7727/wimj.2014.037
Colorado Pk & Wildlife	Fox, KA	TESTICULAR LESIONS AND ANTLER ABNORMALITIES IN COLORADO, USA MULE DEER (ODOCOILEUS HEMIONUS): A POSSIBLE ROLE FOR EPIZOOTIC HEMORRHAGIC DISEASE VIRUS	PU: WILDLIFE DISEASE ASSOC, INC, PY: 2015, DI: 10.7589/2014-03-067
Covance Labs Inc	Hoffmann, G	Distal Interstitial Epididymitis in Young Rats	PU: SAGE PUBLICATIONS INC, PY: 2015, DI: 10.1177/0192623314526320
Croatian Vet Inst	Cvetnic, Z	Infectious epididymitis caused by Brucella ovis in Croatian sheep flocks	PU: Tubitak Scientific & Technological Research Council Turkey, PY: 2017, DI: 10.3906/vet-1703-4
Ctr Dis Control & Prevent	Wang, LY	Cost-Effectiveness Analysis of Michigan's School-Wide Sexually Transmitted Disease Screening Program in Four Detroit High Schools	PU: ELSEVIER SCIENCE INC, PY: 2021, DI: 10.1016/j.jadohealth.2021.05.014
Ctr Immun Inflammat & Regenerat Med	Zhao, ZH	Autoimmune experimental orchitis and chronic glomerulonephritis with end stage renal disease are controlled by Cgnz1 for susceptibility to end organ damage	PU: ACADEMIC PRESS INC ELSEVIER SCIENCE, PY: 2021, DI: 10.1016/j.clim.2021.108675
Cwm Taff Bro Morgannwg Nhs Univ Hlth Board	Khastgir, J	Advances in the antibiotic management of epididymitis	PU: TAYLOR & FRANCIS LTD, PY: 2022, DI: 10.1080/14656566.2022.2062228
Dankook Univ	Lee, W	A case of testicular infarction from the complications of Klebsiella oxytoca induced acute epididymitis	PU: ELSEVIER SCIENCE BV, PY: 2016, DI: 10.1016/j.jiac.2015.09.011
Danube Univ Krems	Persad, E	Surgical or radiological treatment for varicoceles in subfertile men	PU: WILEY, PY: 2021, DI: 10.1002/14651858.CD000479.pub6
Denver Hlth	Obafemi, OA	Mycoplasma genitalium Key Information for the Primary Care Clinician	PU: W B SAUNDERS CO-ELSEVIER INC, PY: 2024, DI: 10.1016/j.mcna.2023.07.004
Edith Wolfson Med Ctr	Khunovich, D	Ectopic Intravesical Ejaculatory Ducts: Case Report of Bulking Agent Injection for Treatment of Recurrent Epididymitis in a Patient With Anorectal Malformation	PU: ELSEVIER SCIENCE INC, PY: 2020, DI: 10.1016/j.urology.2020.02.003
Emory Univ	McElroy, AK	A Case of Human Lassa Virus Infection With Robust Acute T-Cell Activation and Long-Term Virus-Specific T-Cell Responses	PU: OXFORD UNIV PRESS INC, PY: 2017, DI: 10.1093/infdis/jix201
Erzincan Univ	Aydin, S	Sonographic findings of COVID-19 related acute scrotal infection and associations with clinical-laboratory data	PU: WILEY, PY: 2022, DI: 10.1002/jcu.23263
Fac Ciencias Vet	Pinto, MR	Successful Treatment of Seminal Vesiculitis with Imipenem-Cilastatin in a Stallion	PU: ELSEVIER SCIENCE INC, PY: 2014, DI: 10.1016/j.jevs.2013.10.001
Fac Vet	Lacasta, D	Vaccination schedules in small ruminant farms	PU: ELSEVIER SCIENCE BV, PY: 2015, DI: 10.1016/j.vetmic.2015.07.018
Farwaniya Hosp Kuwait	Siraj, QH	Functional Imaging of Testicular Torsion	PU: W B SAUNDERS CO-ELSEVIER INC, PY: 2023, DI: 10.1053/j.semnuclmed.2023.04.005
Fdn IRCCS Ca Granda Osped Maggiore Policlin	Morandi, A	Urological Impact of Epididymo-orchitis in Patients with Anorectal Malformation: An ARM-Net Consortium Study	PU: GEORG THIEME VERLAG KG, PY: 2022, DI: 10.1055/s-0042-1742300
First Peoples Hosp Foshan	Deng, RQ	Rapid Identification of Neisseria gonorrhoeae, Chlamydia trachomatis, and Ureaplasma urealyticum by RNA Amplification Lateral Flow Assay	PU: JOURNAL OF VISUALIZED EXPERIMENTS, PY: 2025, DI: 10.3791/68413
Fudan Univ	Tan, JY	An Investigation of the Male Genitourinary Abscess Originated from Urinary Tract in a Tertiary Hospital, Shanghai, China, from 2004 to 2019	PU: DOVE MEDICAL PRESS LTD, PY: 2021, DI: 10.2147/IDR.S298250
Fujian Univ Tradit Chinese Med	Cao, B	Acute epididymo-orchitis complicated by outcomes of either testicular necrosis or complete recovery: Two case reports	PU: LIPPINCOTT WILLIAMS & WILKINS, PY: 2025, DI: 10.1097/MD.0000000000042391
Fundacio Inst Univ Recerca Atencio Primaria Salut	Fernández-García, S	Urinary Tract Infections in Men in Primary Care in Catalonia, Spain	PU: MDPI, PY: 2023, DI: 10.3390/antibiotics12111611
G DAnnunzio Univ Chieti Pescara	Cascini, V	Zinner Syndrome in Pediatric Age: Issues in the Diagnosis and Treatment of a Rare Malformation Complex	PU: FRONTIERS MEDIA SA, PY: 2019, DI: 10.3389/fped.2019.00129
GATA Haydarpasa Training Hosp	Erdem, H	Genitourinary brucellosis: results of a multicentric study	PU: ELSEVIER SCI LTD, PY: 2014, DI: 10.1111/1469-0691.12680
Gansu Agr Univ	Ge, WB	Melatonin protects against lipopolysaccharide-induced epididymitis in sheep epididymal epithelial cells in vitro	PU: ELSEVIER, PY: 2019, DI: 10.1016/j.imlet.2019.09.001
Gauhati Med Coll & Hosp	Bhuyan, K	No Scalpel Vasectomy (NSV) with Ligation and Excision: A Single Centre Experience	PU: SPRINGER INDIA, PY: 2015, DI: 10.1007/s12262-014-1119-1
Gazi Univ	Yayla, ENS	Clinical features of paediatric immunoglobulin A vasculitis patients with scrotal involvement	PU: OXFORD UNIV PRESS, PY: 2023, DI: 10.1093/mr/roac111
Gifu Univ	Deguchi, T	Antimicrobial susceptibility of Haemophilus influenzae strains isolated from the urethra of men with acute urethritis and/or epididymitis	PU: ELSEVIER SCIENCE BV, PY: 2017, DI: 10.1016/j.jiac.2017.05.009
Guangdong Med Univ	Wang, XS	Challenges in the diagnosis of testicular infarction in the presence of prolonged epididymitis: Three cases report and literature review	PU: IOS PRESS, PY: 2020, DI: 10.3233/XST-200671
Guangdong Univ Technol	Ding, N	Impairment of spermatogenesis and sperm motility by the high-fat diet-induced dysbiosis of gut microbes	PU: BMJ PUBLISHING GROUP, PY: 2020, DI: 10.1136/gutjnl-2019-319127
Guangzhou Univ Chinese Med	Liu, YX	Multimodal ultrasound diagnosis of epididymo-orchitis with secondary testicular infarction: A case report	PU: WILEY, PY: 2024, DI: 10.1002/jcu.23692
Guilan Univ Med Sci	Falahatkar, S	Bipolar transurethral vaporization: a superior procedure in benign prostatic hyperplasia: a prospective randomized comparison with bipolar TURP	PU: BRAZILIAN SOC UROL, PY: 2014, DI: 10.1590/S1677-5538.IBJU.2014.03.08
Gunma Univ Hosp	Baba, K	Assessment of antimicrobiral prophylaxis in transperineal prostate biopsy: A single-center retrospective study of 485 cases	PU: ELSEVIER, PY: 2018, DI: 10.1016/j.jiac.2018.03.014
Guys & St Thomas NHS Fdn Trust	Sivaraj, V	Epididymitis and its aetiologies in a central London sexual health clinic	PU: SAGE PUBLICATIONS LTD, PY: 2021, DI: 10.1177/0956462420963879
Hacettepe Univ	Onder, O	Identifying the deceiver: the non-neoplastic mimickers of genital system neoplasms	PU: SPRINGER WIEN, PY: 2021, DI: 10.1186/s13244-021-01046-x
Hallym Univ	Lim, Y	A simplified ultrasound approach to diagnose testicular torsion and predict unsalvageable testis	PU: SOC ROMANA ULTRASONOGRAFE MEDICINA BIOLOGIE-SRUMB, PY: 2022, DI: 10.11152/mu-3507
Hamad Med Corp	Albakr, A	A rare abnormality of ejaculatory duct opening in the bladder trigone in a 33-year-old male associated with primary infertility: Case report and literature review	PU: WILEY, PY: 2022, DI: 10.1111/and.14627
Hampton Univ	Chakafana, G	Structures of Brucella ovis leucine-, isoleucine-, valine-, threonine- and alanine-binding protein reveal a conformationally flexible peptide-binding cavity	PU: INT UNION CRYSTALLOGRAPHY, PY: 2024, DI: 10.1107/S2053230X24007027
Hangzhou Hosp Tradit Chinese Med	Gao, F	EFFECT OF MEDICINAL FUMIGATION TREATMENT WITH LONGDAN XIEGAN DECOCTION AT DIFFERENT TEMPERATURE THRESHOLD RANGES ON SPERM QUALITY INAPATIENTS	PU: SOC STIINTE FARMACEUTICE ROMANIA, PY: 2024, DI: 10.31925/farmacia.2024.4.13
Henry Ford Hlth Syst	Kezlarian, BE	Vasitis nodosa and related lesions: a modern immunohistochemical staining profile with special emphasis on novel diagnostic dilemmas	PU: W B SAUNDERS CO-ELSEVIER INC, PY: 2018, DI: 10.1016/j.humpath.2017.12.001
Herlev Gentofte Hosp	Capet, J	Is follow-up ultrasound necessary after acute epididymitis? A retrospective analysis from a large university hospital	PU: TAYLOR & FRANCIS LTD, PY: 2018, DI: 10.1080/21681805.2018.1545797
Hlth Sci Univ	Atay, M	Association between left-sided varicocele and epididymo-orchitis with sonographic findings	PU: WILEY, PY: 2024, DI: 10.1002/jcu.23694
Hokkaido Univ	Horie, Y	Ocular Behcet's disease is less complicated with allergic disorders. A nationwide survey in Japan	PU: CLINICAL & EXPER RHEUMATOLOGY, PY: 2016
Hosp Americo Boavida	Figueiredo, JC	Prostate adenocarcinoma associated with prostatic infection due to Schistosoma haematobium. Case report and systematic review	PU: SPRINGER, PY: 2015, DI: 10.1007/s00436-014-4250-9
Hosp Base Dist Fed	Dias, AC	Presentation delay, misdiagnosis, inter-hospital transfer times and surgical outcomes in testicular torsion: analysis of statewide case series from central Brazil	PU: BRAZILIAN SOC UROL, PY: 2020, DI: 10.1590/S1677-5538.IBJU.2019.0660
Hosp Interzonal Gen Agudos Evita Lanus	Togneri, AM	Orchiepididymitis due to Haemophilus parainfluenzae: case report and review of the literature	PU: FEDERACION BIOQUIMICA PROVINCIA BUENOS AIRES, PY: 2023
Hosp Militar Cent GREINMIL	Botero-García, CA	Epididymo-orchitis caused by Histoplasma capsulatum in a Colombian patient	PU: SOC BRASILEIRA MEDICINA TROPICAL, PY: 2017, DI: 10.1590/0037-8682-0267-2017
Hosp Univ Antonio Pedro	de Jesus, LE	Recurring priapism may be a symptom of voiding dysfunction - case report and literature review	PU: BRAZILIAN SOC UROL, PY: 2016, DI: 10.1590/S1677-5538.IBJU.2015.0435
Hosp Univ Yuksek Ihtisas Koru Ankara	Ergin, G	UNUSUAL INTRASCROTAL LESIONS IN ADULTS IN UROLOGICAL PRACTICE	PU: INIESTARES, S.A., PY: 2019
Hunan Childrens Hosp	Hu, JJ	Immunoglobulin a vasculitis with testicular/epididymal involvement in children: A retrospective study of a ten-year period	PU: FRONTIERS MEDIA SA, PY: 2023, DI: 10.3389/fped.2023.1141118
Hunan Univ Chinese Med	Sheng, W	Guijiajiao (Colla Carapacis et Plastri, CCP) prevents male infertil- ity via gut microbiota modulation	PU: CHINESE JOURNAL NATURAL MEDICINES, PY: 2023, DI: 10.1016/S1875-5364(23)60471-6
Hyogo Prefectural Rehabil Ctr	Mukai, S	Retrospective study for risk factors for febrile UTI in spinal cord injury patients with routine concomitant intermittent catheterization in outpatient settings	PU: NATURE PUBLISHING GROUP, PY: 2016, DI: 10.1038/sc.2015.170
Icahn Sch Med Mt Sinai	Pisanelli, G	La Piedad Michoacan Mexico Virus V protein antagonizes type I interferon response by binding STAT2 protein and preventing STATs nuclear translocation	PU: ELSEVIER SCIENCE BV, PY: 2016, DI: 10.1016/j.virusres.2015.10.027
Ichikawa Gen Hosp	Hagiuda, J	Increased serum creatinine associated with testicular microlithiasis in adult Japanese men: A retrospective cohort study	PU: WILEY, PY: 2024, DI: 10.1111/andr.13562
Iida Municipal Hosp	Kitazawa, M	Seminal Vesicle-Rectal Fistula Secondary to Anastomotic Leakage After Low Anterior Resection for Rectal Cancer: A Case Report and Brief Literature Review	PU: INT COLLEGE OF SURGEONS, PY: 2014, DI: 10.9738/INTSURG-D-13-00164.1
Inje Univ	Kim, JY	Bilateral epididymal tuberculosis causing abscess formation and male infertility: a case report and literature review	PU: AME PUBLISHING COMPANY, PY: 2023, DI: 10.21037/tau-22-728
Inner Mongolia Med Univ	Yu, JW	Pathogenesis of Brucella epididymoorchitis-game of Brucella death	PU: TAYLOR & FRANCIS LTD, PY: 2022, DI: 10.1080/1040841X.2021.1944055
Inst Anat & Cell Biol	Fijak, M	Infectious, inflammatory and 'autoimmune' male factor infertility: how do rodent models inform clinical practice?	PU: OXFORD UNIV PRESS, PY: 2018, DI: 10.1093/humupd/dmy009
Inst Curitiba Saude	Romero, FR	Prevalence and risk factors for scrotal lesions/anomalies in a cohort of Brazilian men ≥ 40 years of age	PU: ASSOCIACAO PAULISTA MEDICINA, PY: 2014, DI: 10.1590/1516-3180.2014.1322495
Inst Nacl Invest Forestales Agricolas & Pecuarias	Hernández, JLG	Detection of antisperm antibodies in blood sera of rams naturally infected with Brucella ovis	PU: ELSEVIER, PY: 2022, DI: 10.1016/j.smallrumres.2022.106807
Ist Zooprofilatt Sperimentale Sicilia A Mirri	Galluzzo, P	Diagnostic Findings in a Confirmed Outbreak of Brucella ovis Infection in a Traditional Sheep Farm in Sicily (South-Italy)	PU: MDPI, PY: 2021, DI: 10.3390/pathogens10111472
Istanbul Univ Cerrahpasa	Esatoglu, SN	De novo manifestations during adalimumab treatment in Behçet's syndrome	PU: OXFORD UNIV PRESS, PY: 2025, DI: 10.1093/rheumatology/keae416
J&K Hlth Dept	Singh, AD	Diagnostic accuracy of FNAC and cyto-histopathological correlation in testicular and paratesticular mass lesions	PU: WILEY, PY: 2017, DI: 10.1111/cyt.12456
Jacobi Montefiore Emergency Med Residency	Bourke, MM	Acute Scrotal Emergencies	PU: W B SAUNDERS CO-ELSEVIER INC, PY: 2019, DI: 10.1016/j.emc.2019.07.002
Japanese Assoc Infect Dis	Takahashi, S	Nationwide surveillance of the antimicrobial susceptibility of Chlamydia trachomatis from male urethritis in Japan	PU: ELSEVIER, PY: 2016, DI: 10.1016/j.jiac.2016.06.010
Johannes Gutenberg Univ Mainz	Leboutte, F	Retrospective, single center evaluation of transperineal prostate biopsy omitting antibiotic prophylaxis and omitting periinterventional screening for bacteriuria	PU: SPRINGER, PY: 2025, DI: 10.1007/s00345-025-05672-8
Juntendo Univ	Tanaka, K	Acute scrotum and testicular torsion in children: a retrospective study in a single institution	PU: ELSEVIER SCI LTD, PY: 2020, DI: 10.1016/j.jpurol.2019.11.007
Kanazawa Med Univ	Kido, M	Pediatric epididymitis: A 20-year single-center experience of 61 cases	PU: WILEY, PY: 2025, DI: 10.1111/ped.15886
Kansas State Univ	Pierucci-Alves, F	Transforming Growth Factor Beta Signaling in Dendritic Cells Is Required for Immunotolerance to Sperm in the Epididymis	PU: FRONTIERS MEDIA SA, PY: 2018, DI: 10.3389/fimmu.2018.01882
Karamanoglu Mehmetbey Univ	Irgat, SI	The effect of obesity on human reproductive health and foetal life	PU: TAYLOR & FRANCIS LTD, PY: 2022, DI: 10.1080/14647273.2021.1928774
Katholieke Univ Leuven	Devlies, W	Case report on secondary testicular necrosis due to fulminant epididymitis: ultrasonographic evaluation and diagnosis	PU: BMC, PY: 2020, DI: 10.1186/s12894-020-00655-w
Keio Univ	Hongo, H	Novel algorithm for management of acute epididymitis	PU: WILEY, PY: 2017, DI: 10.1111/iju.13236
Kepler Univ Hosp Linz	Kargl, S	Torsion of an undescended testis - A surgical pediatric emergency	PU: W B SAUNDERS CO-ELSEVIER INC, PY: 2020, DI: 10.1016/j.jpedsurg.2019.06.018
King George Med Univ	Garg, M	Urethro-Ejaculatory Duct Reflux, a Complication of Peno-Bulbar Urethral Stricture: Case Report with Review of the Literature	PU: KARGER, PY: 2014, DI: 10.1159/000350514
Kings Coll Hosp London	Coles, V	The acute scrotum in infancy: A retrospective regional study	PU: ELSEVIER SCI LTD, PY: 2022, DI: 10.1016/j.jpurol.2021.08.008
Kitasato Univ	Kanno, C	Epididymitis with Pasteurella multocida isolated from two male Japanese Black beef calves	PU: WILEY, PY: 2024, DI: 10.1111/rda.14550
Kosin Univ Gospel Hostial	Kang, PM	Transutricular seminal vesiculoscopy in the management of symptomatic midline cyst of the prostate	PU: SPRINGER, PY: 2016, DI: 10.1007/s00345-015-1689-y
Kyung Hee Univ	Park, SJ	Distribution of Epididymal Involvement in Mumps Epididymo-orchitis	PU: WILEY, PY: 2015, DI: 10.7863/ultra.34.6.1083
Kyung Hee Univ Hosp Gangdong	Yang, DM	Sonographic Findings of Tuberculous Vasitis	PU: AMER INST ULTRASOUND MEDICINE, PY: 2014, DI: 10.7863/ultra.33.5.913
La Rabta Hosp	Dali, KM	Positive urine culture prior to transrectal prostate biopsy was not associated with infectious complications development	PU: ELSEVIER MASSON, CORP OFF, PY: 2022, DI: 10.1016/j.purol.2022.06.003
Lausanne Univ Hosp	Sciorio, R	Decoding the Puzzle of Male Infertility: The Role of Infection, Inflammation, and Autoimmunity	PU: MDPI, PY: 2025, DI: 10.3390/diagnostics15050547
Linkoping Univ	Jahnson, S	Modulation of the inflammatory response after sclerotherapy for hydrocoele/spermatocoele	PU: WILEY, PY: 2019, DI: 10.1111/bju.14562
Lishui Cent Hosp	Lei, WH	Alveolar paratesticular rhabdomyosarcoma mimicing epididymitis Case report and literature review	PU: LIPPINCOTT WILLIAMS & WILKINS, PY: 2018, DI: 10.1097/MD.0000000000011164
Ludwig Maximilians Univ Munchen	Schwarze, V	Overview of ultrasound applications for assessing scrotal disorders	PU: WILEY, PY: 2020, DI: 10.1002/jum.15197
Maastricht Univ	Janssen, DF	Blue balls: a brief history	PU: OXFORD UNIV PRESS, PY: 2025, DI: 10.1093/sxmrev/qeaf015
Maria Sklodowska Curie Natl Res Inst Oncol	Rembak-Szynkiewicz, J	Orchiepididymitis as a rare complication of TURP performed four weeks after high-dose-rate brachytherapy for prostate cancer	PU: TERMEDIA PUBLISHING HOUSE LTD, PY: 2025, DI: 10.5114/jcb.2025.152544
Massey Univ	Ridler, AL	Seroconversion and semen shedding in rams experimentally infected with Brucella ovis	PU: TAYLOR & FRANCIS LTD, PY: 2014, DI: 10.1080/00480169.2013.836697
Maulana Azad Med Coll	Bharti, JN	Cytomorphological spectrum of epididymal nodules: An institution's experience	PU: MEDKNOW PUBLICATIONS & MEDIA PVT LTD, PY: 2017, DI: 10.4103/cytojournal.cytojournal_51_16
Mayo Clin Hosp	Faraj, KS	Role of robot-assisted retroperitoneal lymph node dissection in malignant mesothelioma of the tunica vaginalis: case series and review of the literature	PU: CANADIAN J UROLOGY, PY: 2019
Mazandaran Univ Med	Shiadeh, MN	Human parasitic protozoan infection to infertility: a systematic review	PU: SPRINGER, PY: 2016, DI: 10.1007/s00436-015-4827-y
Med Univ Vienna	Pfortmueller, CA	Radiological Findings of Sexual Intercourse Related Emergency Department Admissions: A First Overview	PU: PUBLIC LIBRARY SCIENCE, PY: 2014, DI: 10.1371/journal.pone.0104170
Mem Sloan Kettering Canc Ctr	Murray, KS	Pilot Study to Assess Safety and Clinical Outcomes of Irreversible Electroporation for Partial Gland Ablation in Men with Prostate Cancer	PU: ELSEVIER SCIENCE INC, PY: 2016, DI: 10.1016/j.juro.2016.02.2986
Michigan State Univ	Ahn, SH	Autoimmune regulator deficiency causes sterile epididymitis and impacts male fertility through disruption of inorganic physiology	PU: OXFORD UNIV PRESS, PY: 2025, DI: 10.1093/jimmun/vkaf054
Mid & South Essex NHS Fdn Trust	Bheenick, D	Impact of untreated preoperative asymptomatic bacteriuria in patients undergoing holmium laser enucleation of prostate	PU: ROYAL COLL SURGEONS ENGLAND, PY: 2025, DI: 10.1308/rcsann.2024.0027
Midatlantic Permanente Med Grp	Bandarkar, AN	Testicular torsion with preserved flow: key sonographic features and value-added approach to diagnosis	PU: SPRINGER, PY: 2018, DI: 10.1007/s00247-018-4093-0
Midwest Radiol	Whitesell, RT	Qualitative and quantitative spermatic cord abnormalities at CT predict symptomatic scrotal pathology	PU: SPRINGER, PY: 2024, DI: 10.1007/s00261-024-04251-6
Minist Hlth & Welfare	Liu, JM	Patients with Epididymo-Orchitis and Meteorological Impact in Taiwan: A Nationwide Population-Based Study	PU: HINDAWI LTD, PY: 2017, DI: 10.1155/2017/1506857
Mongolian Natl Univ Med Sci MNUMS	Balt, J	Clinical features of Behcet's disease in Mongolia: a multicenter study	PU: SPRINGER LONDON LTD, PY: 2020, DI: 10.1007/s10067-020-05019-1
Mt Sinai Hosp	Wu, C	Chronic Scrotal Pain	PU: SPRINGER, PY: 2018, DI: 10.1007/s11934-018-0811-2
NCIT Coll	Rani, K	IMMUNOLOGICAL AND MOLECULAR DETECTION OF Brucella abortus IN BUFFALOES (Bubalus bubalis)	PU: INT BUFFALO INFORMATION CTR, PY: 2014
NIAID	Liu, DX	Persistence of Lassa Virus Associated With Severe Systemic Arteritis in Convalescing Guinea Pigs (Cavia porcellus)	PU: OXFORD UNIV PRESS INC, PY: 2019, DI: 10.1093/infdis/jiy641
NYU	Kiritsy, MP	Spinal Cord Stimulation for Intractable Testicular Pain: Case Report and Review of the Literature	PU: WILEY-BLACKWELL, PY: 2016, DI: 10.1111/ner.12487
Nagoya Univ	Nanbu, A	Epididymitis with Epididymal Cyst Indicating Immunoglobulin A Vasculitis in an Adult	PU: ACTA DERMATO-VENEREOLOGICA, PY: 2016, DI: 10.2340/00015555-2382
Nanjing Univ	Zhan, MW	Lycopene's therapeutic mechanisms in epididymitis: a network pharmacology and experimental study	PU: AME PUBLISHING COMPANY, PY: 2024, DI: 10.21037/tau-24-567
Natl Def Med Ctr	Kao, LT	Association between Testicular Cancer and Epididymoorchitis: A Population-Based Case-Control Study	PU: NATURE PORTFOLIO, PY: 2016, DI: 10.1038/srep23079
Natl Inst Agr Technol INTA	Alvarez, LP	Identification of Brucella ovis exclusive genes in field isolates from Argentina	PU: ELSEVIER SCI LTD, PY: 2016, DI: 10.1016/j.tvjl.2015.12.005
Natl Inst Forestry Agr & Livestock Res	Romero, FA	Histophilosis in cattle: microbiology, epidemiology and pathology	PU: UNIV NACIONAL AUTONOMA MEXICO FACULTAD MEDICINA VETERINARIA ZOOTECNIA, PY: 2024, DI: 10.22201/fmvz.24486760e.2024.1170
Natl Inst Perinatol	López-Hurtado, M	Molecular detection of Chlamydia trachomatis and semen quality of sexual partners of infertile women	PU: WILEY, PY: 2018, DI: 10.1111/and.12812
Natl Inst Publ Hlth & Environm	Zwart, JM	Microscopic examination of Gram-stained smears for anogenital gonorrhoea in men who have sex with men is cost-effective: evidence from a modelling study	PU: BMJ PUBLISHING GROUP, PY: 2019, DI: 10.1136/sextrans-2018-053578
Natl Inst Technol	Singh, VK	Olive oil based novel thermo-reversible emulsion hydrogels for controlled delivery applications	PU: SPRINGER, PY: 2014, DI: 10.1007/s10856-013-5112-1
Natl Inst Vet Epidemiol & Dis Informat ICAR NIVED	Shome, R	Spatial sero-prevalence of brucellosis in small ruminants of India: Nationwide cross-sectional study for the year 2017-2018	PU: WILEY, PY: 2021, DI: 10.1111/tbed.13871
Natl Taiwan Univ	Liu, K	Prediction of Bacterial Etiology in Pediatric Patients with Acute Epididymitis: A Comparison of C-Reactive Protein and Urinalysis in Terms of Diagnostic Accuracy	PU: MDPI, PY: 2024, DI: 10.3390/biomedicines12122866
Natl Univ Rosario	Oliva, A	Chronic epididymitis and Grade III varicocele and their associations with semen characteristics in men consulting for couple infertility	PU: WOLTERS KLUWER MEDKNOW PUBLICATIONS, PY: 2018, DI: 10.4103/aja.aja_78_17
Nellis Family Med Residency	Crawford, P	Evaluation of Scrotal Masses	PU: AMER ACAD FAMILY PHYSICIANS, PY: 2014
New York Univ Langone Hlth	Liu, W	Single-Port Robotic Posterior Urethroplasty Using Buccal Mucosa Grafts: Technique and Outcomes	PU: ELSEVIER SCIENCE INC, PY: 2022, DI: 10.1016/j.urology.2021.07.049
Nihon Univ	Ichikawa, C	Tuberculosis Relapse in the Epididymis After the Completion of Nine Months of Anti-Tuberculosis Chemotherapy in a Patient with Poorly Controlled Diabetes Mellitus	PU: DOVE MEDICAL PRESS LTD, PY: 2021, DI: 10.2147/TCRM.S310463
Ninewells Hosp & Med Sch	Nandwani, GM	Assessment of Age and Duration of Symptoms on Outcomes of Emergency Scrotal Exploration for Acute Scrotal Pain	PU: COLL PHYSICIANS & SURGEONS PAKISTAN, PY: 2020
Ningbo Univ	Du, H	Epidemiological Evidence of the Effects of Environmental Pollution on Male Reproductive Health in an Electronic Waste-Recycling Town	PU: HARD, PY: 2016, DI: 10.15244/pjoes/62259
/	More, S	Assessment of listing and categorisation of animal diseases within the framework of the Animal Health Law (Regulation (EU) No2016/429): ovine epididymitis (Brucella ovis)	PU: EUROPEAN FOOD SAFETY AUTHORITY-EFSA, PY: 2017, DI: 10.2903/j.efsa.2017.4994
North Sichuan Med Coll	Li, YY	Ameliorating effect of gold nanoparticles decorated on biodegradable apple pectin modified magnetic nanoparticles on epididymo-orchitis inducing alterations in sperm quality and spermatogenic cells apoptosis	PU: ELSEVIER, PY: 2022, DI: 10.1016/j.inoche.2022.110089
Northeastern Univ	Lancaster, JW	Update on Treatment Options for Gonococcal Infections	PU: WILEY, PY: 2015, DI: 10.1002/phar.1627
Northwell Hlth	Davidson, KW	Screening for Chlamydia and Gonorrhea: US Preventive Services Task Force Recommendation Statement	PU: AMER MEDICAL ASSOC, PY: 2021, DI: 10.1001/jama.2021.14081
Northwest Hosp	Wright, S	Emergency ultrasound of acute scrotal pain	PU: LIPPINCOTT WILLIAMS & WILKINS, PY: 2015, DI: 10.1097/MEJ.0000000000000123
Northwestern Univ	Gupta, SA	Asymmetric spermatic cord vessel enhancement on CT: a sign of epididymitis or testicular neoplasm	PU: SPRINGER, PY: 2014, DI: 10.1007/s00261-014-0133-x
Obihiro Univ Agr & Vet Med	Tanaka, Y	Epididymitis in mice experimentally infected with Trypanosoma equiperdum: a histopathological and immunohistochemical study	PU: ELSEVIER SCI LTD, PY: 2023, DI: 10.1016/j.jcpa.2022.12.005
Oji Gen Hosp	Kimura, S	Efficacy of perampanel for epileptic seizures and daily behavior in a patient with Leigh syndrome: A case report	PU: ELSEVIER, PY: 2021, DI: 10.1016/j.braindev.2020.07.008
Okayama Prefectural Okayama Livestock Hyg Serv Ctr	Namba, K	Pathological and bacteriological investigations of Pasteurella multocida-induced in calves	PU: ELSEVIER, PY: 2025, DI: 10.1016/j.vetmic.2025.110445
Oregon Hlth & Sci Univ	Cantor, A	Screening for Chlamydial and Gonococcal Infections: Updated Evidence Report and Systematic Review for the US Preventive Services Task Force	PU: AMER MEDICAL ASSOC, PY: 2021, DI: 10.1001/jama.2021.10577
Oregon State Univ	Baarda, BI	Proteomics of Neisseria gonorrhoeae: the treasure hunt for countermeasures against an old disease	PU: FRONTIERS MEDIA SA, PY: 2015, DI: 10.3389/fmicb.2015.01190
Osped Reg Bellinzona & Valli	Santi, M	Acute Idiopathic Scrotal Edema: Systematic Literature Review	PU: GEORG THIEME VERLAG KG, PY: 2018, DI: 10.1055/s-0037-1603089
Osped San Gerardo	Vanoli, J	Granulomatosis with polyangiitis presenting with diffuse alveolar hemorrhage requiring extracorporeal membrane oxygenation with rapid multiorgan relapse A case report	PU: LIPPINCOTT WILLIAMS & WILKINS, PY: 2017, DI: 10.1097/MD.0000000000006024
Pace Univ	O'Reilly, P	Evaluating scrotal masses	PU: LIPPINCOTT WILLIAMS & WILKINS, PY: 2016, DI: 10.1097/01.JAA.0000476208.04443.ca
Peking Union Med Coll	Cheng, LJ	Toll-like Receptors 4 and 5 Cooperatively Initiate the Innate Immune Responses to Uropathogenic Escherichia coli Infection in Mouse Epididymal Epithelial Cells	PU: OXFORD UNIV PRESS INC, PY: 2016, DI: 10.1095/biolreprod.115.136580
Peking Univ	Lai, YQ	Chronic scrotal pain caused by Mild Epididymitis: Report of a series of 44 cases	PU: PROFESSIONAL MEDICAL PUBLICATIONS, PY: 2014
Peoples Hosp Yangjiang	Li, RJ	Pulmonary abscess secondary to epididymitis caused by extended spectrum β-lactamase-producing hypervirulent Klebsiella pneumoniae: a case report	PU: BMC, PY: 2024, DI: 10.1186/s12879-024-09721-2
Perth Childrens Hosp	Gupta, A	Clinical spectrum and management options for prostatic utricle in children	PU: W B SAUNDERS CO-ELSEVIER INC, PY: 2022, DI: 10.1016/j.jpedsurg.2022.01.013
Pfizer Worldwide R&D WRD	Chapin, RE	Primary Cell Cultures for Understanding Rat Epididymal Inflammation	PU: WILEY-BLACKWELL, PY: 2014, DI: 10.1002/bdrb.21115
Pontificia Univ Catolica Chile	Marconi, M	Microsurgical Spermatic Cord Denervation as a Treatment for Chronic Scrotal Content Pain: A Multicenter Open Label Trial	PU: ELSEVIER SCIENCE INC, PY: 2015, DI: 10.1016/j.juro.2015.05.081
Poznan Univ Med Sci	Grygiel-Górniak, B	Chlamydia trachomatis-An Emerging Old Entity?	PU: MDPI, PY: 2023, DI: 10.3390/microorganisms11051283
Prince Sattam Bin Abdulaziz Univ	Abo-Ouf, AM	The possible effects of chronic administration of amiodarone hydrochloride on the seminiferous tubules of adult male albino rats: histological and biochemical study	PU: TAYLOR & FRANCIS INC, PY: 2024, DI: 10.1080/01913123.2024.2407330
Prince Sultan Mil Med City	AlGhamdi, M	Beyond germ cell tumors, unusual testicular and extra-testicular masses and mass-like lesions: MRI and US pictorial review	PU: ELSEVIER SCIENCE INC, PY: 2021, DI: 10.1016/j.clinimag.2020.12.033
Publ Hlth England	Ong, KJ	Chlamydia sequelae cost estimates used in current economic evaluations: does one-size-fit-all?	PU: BMJ PUBLISHING GROUP, PY: 2017, DI: 10.1136/sextrans-2016-052597
Putian Univ	Zeng, C	Diagnostic efficacy and value of ultrasound in children's scrotal testicular torsion: A retrospective analysis	PU: LIPPINCOTT WILLIAMS & WILKINS, PY: 2024, DI: 10.1097/MD.0000000000039884
Qassim Univ	Ali, A	Scrotal enlargement in rams and bucks in Qassim region, central of Saudi Arabia: clinical and ultrasonographic findings and seroprevalence of brucellosis	PU: SPRINGER, PY: 2019, DI: 10.1007/s11250-019-01937-8
Queensland Univ Technol	Bryan, ER	Hematogenous dissemination of Chlamydia muridarum from the urethra in macrophages causes testicular infection and sperm DNA damage	PU: OXFORD UNIV PRESS INC, PY: 2019, DI: 10.1093/biolre/ioz146
Radboud Univ Nijmegen	Kuipers, S	A Dutch Case Report of Successful Treatment of Chronic Relapsing Urinary Tract Infection with Bacteriophages in a Renal Transplant Patient	PU: AMER SOC MICROBIOLOGY, PY: 2020, DI: 10.1128/AAC.01281-19
Rhein Westfal TH Aachen	Kranz, J	European Association of Urology Guidelines on Urological Infections: Summary of the 2024 Guidelines	PU: ELSEVIER, PY: 2024, DI: 10.1016/j.eururo.2024.03.035
Rutgers New Jersey Med Sch	Chaudhry, H	Pitfalls and Practical Challenges in Imaging of the Pediatric Scrotum	PU: LIPPINCOTT WILLIAMS & WILKINS, PY: 2022, DI: 10.1097/RUQ.0000000000000580
SB Ankara Diskapi Yildirim Beyazit Training & Res	Tuygun, C	Evaluation of Frozen Section Results in Patients Who Have Suspected Testicular Masses: A Preliminary Report	PU: UROL & NEPHROL RES CTR-UNRC, PY: 2014
SBB Dewan Univ	Sadaf, R	Evaluation of Anxiolytic Activity of Pulsatilla nigricans L. in Wistar Rats by using Elevated Plus Maze and Hole Board Paradigms	PU: ZOOLOGICAL SOC PAKISTAN, PY: 2020, DI: 10.17582/journal.pjz/20190625060602
SUNY Downstate	Heaney, C	Epididymo-Orchitis Leading to Global Testicular Infarction in a Pediatric Patient-A Case Report	PU: ELSEVIER SCIENCE INC, PY: 2023, DI: 10.1016/j.urology.2022.11.021
SUNY Upstate Med Univ	Zhang, YC	Repetitive percutaneous epididymal sperm aspirations (PESA's) resulted in asthenospermia and significant inflammation	PU: CANADIAN J UROLOGY, PY: 2014
Saitama Childrens Med Ctr	Yoshizawa, S	Urethral keratosis caused by vitamin A deficiency: two case reports	PU: BMC, PY: 2024, DI: 10.1186/s12887-024-05163-6
Sami Ulus Womens Hlth & Children Training & Res H	Yilmaz, E	Early diagnosis of testicular torsion in rats by measuring plasma d-dimer levels: comparative study with epididymitis	PU: W B SAUNDERS CO-ELSEVIER INC, PY: 2015, DI: 10.1016/j.jpedsurg.2014.05.018
Samsun Training & Res Hosp	Bitkin, A	Can haematologic parameters be used for differential diagnosis of testicular torsion and epididymitis?	PU: WILEY, PY: 2018, DI: 10.1111/and.12819
San Antonio Uniformed Serv Hlth Educ Consortium	Bridwell, RE	A coronavirus disease 2019 (COVID-19) patient with bilateral orchitis	PU: W B SAUNDERS CO-ELSEVIER INC, PY: 2021, DI: 10.1016/j.ajem.2020.08.068
Sankara Nethralaya	Dhami, A	Quantitative polymerase chain reaction analysis of serpiginous choroiditis with biopsy-proven testicular tuberculosis	PU: MEDKNOW PUBLICATIONS & MEDIA PVT LTD, PY: 2018, DI: 10.4103/ijo.IJO_764_17
Sao Luiz Childrens Hosp	Macedo, A Jr	Robotic-assisted excision of a prostatic utricle cyst in a 12-month boy with proximal hypospadia and 45X0/46XY karyotype	PU: ELSEVIER SCI LTD, PY: 2020, DI: 10.1016/j.jpurol.2020.08.020
Sao Paulo State Univ	Andrade, AD	Regional modulation of toll-like receptor signaling pathway genes in acute epididymitis in mice	PU: WILEY, PY: 2024, DI: 10.1111/andr.13630
Sao Paulo State Univ UNESP	Chambó, RC	Short-term prophylaxis with ciprofloxacin in extended 16-core prostate biopsy	PU: BRAZILIAN SOC UROL, PY: 2015, DI: 10.1590/S1677-5538.IBJU.2015.01.08
Sefako Makgatho Hlth Sci Univ	Zondi, N	The effectiveness of radionuclide scintigraphy in confirming testicular torsion at delayed presentation	PU: AME PUBLISHING COMPANY, PY: 2023, DI: 10.21037/tau-23-116
Shaanxi Univ Tradit Chinese Med	Lei, Y	Traditional Chinese medicine on treating epididymitis A systematic review and meta-analysis protocol	PU: LIPPINCOTT WILLIAMS & WILKINS, PY: 2019, DI: 10.1097/MD.0000000000015975
Shandong First Med Univ	Zhang, J	Efficacy and Safety of Ningmitai Capsules in Patients with Chronic Epididymitis: A Prospective, Parallel Randomized Controlled Clinical Trial	PU: HINDAWI LTD, PY: 2021, DI: 10.1155/2021/9752592
Shandong Univ Tradit Chinese Med	Ma, Y	Henoch-Schonlein Purpura With Scrotal Involvement: A Case Report and Literature Review	PU: LIPPINCOTT WILLIAMS & WILKINS, PY: 2021, DI: 10.1097/MPH.0000000000002161
Shantou Univ	Xu, XJ	Increase male genital diseases morbidity linked to informal electronic waste recycling in Guiyu, China	PU: SPRINGER HEIDELBERG, PY: 2014, DI: 10.1007/s11356-013-2289-2
Shanxi Med Univ	Lv, DY	Bilateral occurrence of sperm granulomas in the left spermatic cord and on the right epididymis: A case report	PU: BAISHIDENG PUBLISHING GROUP INC, PY: 2022, DI: 10.12998/wjcc.v10.i29.10787
Shenzhen Inst Dermatol	Wang, F	Etiological, sociodemographic and clinical characteristics of sexually transmitted infections and M. genitalium resistance in Shenzhen: a multicenter cross-sectional study in China	PU: FRONTIERS MEDIA SA, PY: 2024, DI: 10.3389/fcimb.2024.1407124
Shenzhen Univ	Duan, YG	Characterisation of dendritic cell subsets in chronically inflamed human epididymis	PU: WILEY-BLACKWELL, PY: 2016, DI: 10.1111/and.12463
Shri Ram Chandra Bhanj Med Coll & Hosp	Naik, KV	Seropositivity of Chlamydia trachomatis & Toxoplasma gondii among male partners of infertile couples in Odisha, India: A facility-based exploratory study	PU: SCIENTIFIC SCHOLAR LLC, PY: 2022, DI: 10.4103/ijmr.IJMR_83_21
Sidra Med & Res Ctr	Elifranji, M	Segmental Testicular Infarction Associated to Torsion: First Case Report in Childhood	PU: ELSEVIER SCIENCE INC, PY: 2021, DI: 10.1016/j.urology.2020.07.056
Sonoscan Healthcare	Mondal, K	Fine needle aspiration cytology of epididymal nodules and its corroboration with ultrasonographic-histological findings	PU: WILEY, PY: 2020, DI: 10.1002/dc.24336
Soochow Univ	Fan, WG	Gonococcal tysonitis, a rare local complication of gonorrhea: a clinical study of 15 cases	PU: SPRINGER, PY: 2022, DI: 10.1007/s10096-022-04434-3
South Valley Univ	Hassaneen, ASA	Poor semen quality is associated with impaired antioxidant response and acute phase proteins and is likely mediated by high cortisol levels in Brucella-seropositive dromedary camel bulls	PU: NATURE PORTFOLIO, PY: 2024, DI: 10.1038/s41598-024-74018-y
Southeast Univ	Qing, HC	Activation of thermogenesis pathways in testis of diet-induced obesity mice	PU: ELSEVIER, PY: 2022, DI: 10.1016/j.repbio.2022.100652
Southern Med Univ	Li, Y	Oral Lycopene Administration Attenuates Inflammation and Oxidative Stress by Regulating Plasma Lipids in Rats with Lipopolysaccharide-Induced Epididymitis	PU: DOVE MEDICAL PRESS LTD, PY: 2022, DI: 10.2147/JIR.S380785
Southwest Univ	Jiao, HW	Transcriptome Landscape of Intracellular Brucella ovis Surviving in RAW264.7 Macrophage Immune System	PU: SPRINGER/PLENUM PUBLISHERS, PY: 2020, DI: 10.1007/s10753-020-01239-4
Split Univ Hosp Ctr	Pogorelic, Z	Management of acute scrotum in children: a 25-year single center experience on 558 pediatric patients	PU: CANADIAN J UROLOGY, PY: 2016
Ss Cyril & Methodius Univ	Bosilkovski, M	Testicular infection in brucellosis: Report of 34 cases	PU: ELSEVIER TAIWAN, PY: 2018, DI: 10.1016/j.jmii.2016.02.004
St Lukes Hosp	Langan, RC	Scrotal Masses	PU: AMER ACAD FAMILY PHYSICIANS, PY: 2022
Stanford Univ	Contag, CA	Case Report: Mpox - Not Just a Rash	PU: AMER SOC TROP MED & HYGIENE, PY: 2023, DI: 10.4269/ajtmh.22-0626
Sultan Abdulhamid Han Educ & Res Hosp	Ediz, C	Is there any association of COVID-19 with testicular pain and epididymo-orchitis?	PU: WILEY, PY: 2021, DI: 10.1111/ijcp.13753
Sungkyunkwan Univ	Choi, GJ	Severe hematuria in a hematopoietic cell transplant recipient caused by Ureaplasma urealyticum not by BK virus or adenovirus infection	PU: WILEY, PY: 2018, DI: 10.1111/tid.12921
Taoyuan Gen Hosp	Liu, JM	The association between epididymo-orchitis and prostate cancer A nationwide population-based cohort study	PU: LIPPINCOTT WILLIAMS & WILKINS, PY: 2019, DI: 10.1097/MD.0000000000015363
Tartous Univ	Mansour, M	Multiple vas deferens with polyorchidism and many congenital malformations in a symptomatic 11-year-old male patient: a rare case report	PU: BMC, PY: 2022, DI: 10.1186/s12894-022-00972-2
Texas A&M Univ	Camargo-Castañeda, AM	Characterization of epididymal and testicular histologic lesions and use of immunohistochemistry and PCR on formalin-fixed tissues to detect Brucella canis in male dogs	PU: SAGE PUBLICATIONS INC, PY: 2021, DI: 10.1177/1040638720986883
Texas Childrens Hosp	Bates, JN	Ectopic Vas Deferens Causing Recurrent Epididymo-Orchitis	PU: ELSEVIER SCIENCE INC, PY: 2021, DI: 10.1016/j.urology.2021.07.022
Texas Tech Univ	Myers, C	Host defense functions of the epididymal amyloid matrix	PU: OXFORD UNIV PRESS, PY: 2022, DI: 10.1093/molehr/gaac038
Tianjin Med Univ Gen Hosp	Pan, Y	Endoscopic Resection Improved High-Intensity Focused Ultrasound Ablation Outcomes for Prostate Cancer: A Meta-Analysis of Comparative Studies	PU: UROL & NEPHROL RES CTR-UNRC, PY: 2023, DI: 10.22037/uj.v20i.7378
Tokai Univ	Uchida, T	Improved Outcomes with Advancements in High Intensity Focused Ultrasound Devices for the Treatment of Localized Prostate Cancer	PU: ELSEVIER SCIENCE INC, PY: 2015, DI: 10.1016/j.juro.2014.07.096
Tottori Univ	Honda, M	Botulinum toxin injections for Japanese patients with urinary incontinence caused by neurogenic detrusor overactivity: Clinical evaluation of onabotulinumtoxinA in a randomized, placebo-controlled, double-blind trial with an open-label extension	PU: WILEY, PY: 2021, DI: 10.1111/iju.14602
Toyooka Publ Hosp	Sako, K	Epstein-Barr virus-associated infectious mononucleosis with acute epididymitis: a case report	PU: BMC, PY: 2022, DI: 10.1186/s12879-022-07116-9
Trakya Univ	Çek, M	Acute and Chronic Epididymitis	PU: ELSEVIER SCIENCE BV, PY: 2017, DI: 10.1016/j.eursup.2017.01.003
Tsinghua Univ	Zhang, J	Percutaneous Nephrolithotomy Combined with B-Mode Ultrasound-Guided Renal Access in the Lateral Decubitus Flank Position for Complex Renal Calculi	PU: INIESTARES, S.A., PY: 2023, DI: 10.56434/j.arch.esp.urol.20237601.8
UFCG	Santos, FA	Microbiological, molecular, and histopathological findings in goats experimentally infected with Actinobacillus seminis	PU: ACADEMIC PRESS LTD- ELSEVIER SCIENCE LTD, PY: 2019, DI: 10.1016/j.micpath.2019.103555
UNCPBA	Diaz, AG	Mucosal immunization with polymeric antigen BLSOmp31 using alternative delivery systems against Brucella ovis in rams	PU: ELSEVIER SCIENCE BV, PY: 2019, DI: 10.1016/j.vetimm.2019.02.005
Univ & Polytech Hosp La Fe	Lorenzo, L	Evaluation of Adult Acute Scrotum in the Emergency Room: Clinical Characteristics, Diagnosis, Management, and Costs	PU: ELSEVIER SCIENCE INC, PY: 2016, DI: 10.1016/j.urology.2016.05.018
Univ Agr Faisalabad	Shahzad, A	Patho-Morphological Valuation of Acute Infection of Brucella melitensis in Goats	PU: UNIV AGRICULTURE, FAC VETERINARY SCIENCE, PY: 2018, DI: 10.29261/pakvetj/2018.099
Univ Autonoma Ciudad Juarez	Carrera-Chávez, JM	Sperm quality in naturally infected rams with Brucella ovis	PU: ELSEVIER SCIENCE BV, PY: 2016, DI: 10.1016/j.smallrumres.2016.09.021
Univ Autonoma Estado Mexico	Acosta-Dibarrat, J	Distribution of lymphocytes, immunoglobulin-containing cells, macrophages, and dendritic cells in the accessory sex glands of rams experimentally infected with Actinobacillus seminis	PU: REVISTA PESQUISA VETERINARIA BRASILEIRA, PY: 2016, DI: 10.1590/S0100-736X2016000500002
Univ Autonoma Madrid	Nistal, M	Perspective in Pediatric Pathology, Chapter 24. Testicular Inflammatory Processes in Pediatric Patients	PU: SAGE PUBLICATIONS INC, PY: 2016, DI: 10.2350/16-08-1828-PB.1
Univ Barcelona	Coronas-Soucheiron, M	Is Being Overweight a Risk Factor for Torsion of the Appendix Testis in Children?	PU: LIPPINCOTT WILLIAMS & WILKINS, PY: 2024, DI: 10.1097/PEC.0000000000002994
Univ Belgrade	Adzic-Vukicevic, T	First reported case of fulminant TB with progression of infection from lungs to the genitourinary region	PU: INST MEDICINA TROPICAL SAO PAULO, PY: 2017, DI: 10.1590/S1678-9946201759020
Univ Brasilia UnB	Ramos, GM	Male reproductive tract disorders in equids: 87 cases (2014-2022)	PU: REVISTA PESQUISA VETERINARIA BRASILEIRA, PY: 2024, DI: 10.1590/1678-5150-PVB-7338
Univ British Columbia	Witherspoon, LDE	A phase 1 study of an injectable lidocaine paste for spermatic cord block in men with chronic scrotal content pain	PU: CANADIAN UROLOGICAL ASSOCIATION, PY: 2023, DI: 10.5489/cuaj.8222
Univ Calif Los Angeles	Woldenberg, N	Tuberculous Epididymitis A Case of Tuberculous Epididymitis That Was the Presenting Manifestation of Extrapulmonary and Pulmonary Tuberculoses	PU: LIPPINCOTT WILLIAMS & WILKINS, PY: 2015
Univ Calif San Francisco	Morgan, TA	Testicular Malakoplakia: A Rare Sonographic Mimic of Malignancy	PU: WILEY-BLACKWELL, PY: 2015, DI: 10.1002/jcu.22239
Univ Chile	Galarce, N	Prevalence and Genomic Characterization of Brucella canis Strains Isolated from Kennels, Household, and Stray Dogs in Chile	PU: MDPI, PY: 2020, DI: 10.3390/ani10112073
Univ Complutense Madrid	Rebollada-Merino, A	Immunopathology of early and advanced epididymis lesions caused by Brucella ovis in rams	PU: ELSEVIER, PY: 2023, DI: 10.1016/j.vetimm.2023.110621
Univ Elect Sci & Technol China	Qin, DR	Robot Surgery for Midline Cysts of the Prostate With Hypospadias in the Pediatric Population	PU: ELSEVIER SCIENCE INC, PY: 2022, DI: 10.1016/j.urology.2022.01.018
Univ Estadual Campinas	Kucarz, TJ	Multi systemic compromise due to Bartonella henselae in a child	PU: INST MEDICINA TROPICAL SAO PAULO, PY: 2025, DI: 10.1590/S1678-9946202567047
Univ Estadual Paulista	Andrade, AD	Lipopolysaccharide-induced epididymitis modifies the transcriptional profile of Wfdc genes in mice	PU: OXFORD UNIV PRESS INC, PY: 2021, DI: 10.1093/biolre/ioaa189
Univ Estadual Santa Cruz	Andrade, YMFS	Multilocus sequence typing characterizes diversity of Ureaplasma diversum strains, and intra-species variability induces different immune response profiles	PU: BMC, PY: 2020, DI: 10.1186/s12917-020-02380-w
Univ Fed Campina Grande	dos Santos, FA	Isolation of Actinobacillus seminis from a goat with clinical epididymo-orchitis in Brazil	PU: SPRINGER, PY: 2014, DI: 10.1590/S1517-83822014005000024
Univ Fed Juiz de Fora UFJF	Figueiredo, AA	Urogenital Tuberculosis: A Narrative Review and recommendations for diagnosis and treatment	PU: BRAZILIAN SOC UROL, PY: 2025, DI: 10.1590/S1677-5538.IBJU.2024.0590
Univ Fed Mato Grosso	Eckstein, C	Differential diagnosis of infectious reproductive diseases in sheep flocks of Mato Grosso State, Brazil	PU: ELSEVIER SCIENCE BV, PY: 2017, DI: 10.1016/j.smallrumres.2017.06.015
Univ Fed Rio Grande do Sul	Machado, G	Seroprevalence of Brucella ovis in rams and associated flock level risk factors in the state of Rio Grande do Sul, Brazil	PU: ELSEVIER SCIENCE BV, PY: 2015, DI: 10.1016/j.prevetmed.2015.05.009
Univ Fed Rural Pernambuco	Rizzo, H	Urethral obstruction due to seminal vesiculitis in a sheep-case report	PU: ARQUIVO BRASILEIRO MEDICINA VETERINARIA ZOOTECNIA, PY: 2023, DI: 10.1590/1678-4162-12772
Univ Florida	Kuritzky, L	Potential delayed and/or missed STI diagnoses among outpatients presenting with lower genitourinary tract symptoms: a real-world database study	PU: TAYLOR & FRANCIS LTD, PY: 2023, DI: 10.1080/00325481.2023.2280439
Univ Geneva	Aeschimann, E	How useful is a complete urinary tract ultrasound in orchiepididymitis?	PU: PUBLIC LIBRARY SCIENCE, PY: 2022, DI: 10.1371/journal.pone.0263934
Univ Genoa	Mantica, G	Frequency of testicular torsion presenting with abdominal pain in adults: a retrospective analysis of diagnostic and management implications	PU: SPRINGER, PY: 2025, DI: 10.1007/s00261-025-04841-y
Univ Guelph	Dobberstein, R	Isolation of Histophilus somni and Trueperella pyogenes from a 2-month-old calf with chronic fibrosing and suppurative epididymitis	PU: CANADIAN VET MED ASSOC, PY: 2020
Univ Harran	Celik, M	Testicular involvement of Brucellosis: a 10-year, multicentre study	PU: J INFECTION DEVELOPING COUNTRIES, PY: 2023, DI: 10.3855/jidc.18084
Univ Hosp Limerick	Norton, SM	Outcome of acute epididymo-orchitis: risk factors for testicular loss	PU: SPRINGER, PY: 2023, DI: 10.1007/s00345-023-04500-1
Univ Hosp Waterford	Ryan, L	Epididymo-orchitis caused by enteric organisms in men &gt; 35 years old: beyond fluoroquinolones	PU: SPRINGER, PY: 2018, DI: 10.1007/s10096-018-3212-z
Univ Hyderabad	Biswas, B	Uropathogenic Escherichia coli (UPEC) induced antimicrobial gene expression in the male reproductive tract of rat: evaluation of the potential of Defensin 21 to limit infection	PU: WILEY, PY: 2015, DI: 10.1111/andr.12012
Univ Illinois	Podico, G	Epididymal Sperm Granuloma and Antisperm Antibodies in Donkeys	PU: ELSEVIER SCIENCE INC, PY: 2021, DI: 10.1016/j.jevs.2021.103450
Univ Klinikum Hamburg Eppendorf	Boehm, K	Prostatitis, other genitourinary infections and prostate cancer: results from a population-based case-control study	PU: SPRINGER, PY: 2016, DI: 10.1007/s00345-015-1625-1
Univ Laval	Belardin, LB	Expression of the pro-inflammatory P2Y14 receptor in the non-vasectomized and vasectomized human epididymis	PU: WILEY, PY: 2022, DI: 10.1111/andr.13284
Univ Manitoba	Chung, D	Outcomes after chronic isolated epididymal pain A retrospective study	PU: CANADIAN UROLOGICAL ASSOCIATION, PY: 2024, DI: 10.5489/cuaj.8701
Univ Melbourne	Goller, JL	Epididymitis rates in Australian hospitals 2009-2018: ecological analysis	PU: BMJ PUBLISHING GROUP, PY: 2021, DI: 10.1136/sextrans-2020-054473
Univ Messina	Visalli, C	Microvascular imaging ultrasound (MicroV) and power Doppler vascularization analysis in a pediatric population with early scrotal pain onset	PU: SPRINGER, PY: 2022, DI: 10.1007/s11604-021-01194-6
Univ Michigan	Kavoussi, PK	Preoperative Predictors of Failure of Microsurgical Spermatic Cord Denervation for Men With Chronic Orchialgia	PU: ELSEVIER SCIENCE INC, PY: 2021, DI: 10.1016/j.urology.2020.11.030
Univ Minnesota	Hane, J	Case Report: Epididymo-Orchitis due to Mycobacterium tuberculosis	PU: AMER SOC TROP MED & HYGIENE, PY: 2019, DI: 10.4269/ajtmh.19-0162
Univ Missouri Kansas City	Bowlin, PR	Pediatric Testicular Torsion	PU: W B SAUNDERS CO-ELSEVIER INC, PY: 2017, DI: 10.1016/j.suc.2016.08.012
Univ N Carolina	Herman, KO	Tuberculous Epididymitis	PU: LIPPINCOTT WILLIAMS & WILKINS, PY: 2015
Univ Nacl	Guzmán-Verri, C	Genetic and Phenotypic Characterization of the Etiological Agent of Canine Orchiepididymitis Smooth Brucella sp. BCCN84.3	PU: FRONTIERS MEDIA SA, PY: 2019, DI: 10.3389/fvets.2019.00175
Univ Nacl Ctr Prov Buenos Aires UNCPBA	Moran, MC	Evaluation of the efficacy of polymeric antigen BLSOmp31 formulated in a new cage-like particle adjuvant (ISPA) administered by parenteral or mucosal routes against Brucella ovis in BALB/c mice	PU: ELSEVIER SCI LTD, PY: 2022, DI: 10.1016/j.rvsc.2022.02.001
Univ Naples Federico II	Creta, M	SARS-CoV-2 infection affects the lower urinary tract and male genital system: A systematic review	PU: WILEY, PY: 2021, DI: 10.1002/jmv.26883
Univ New South Wales	Rasul, R	Non-empirical management of asymptomatic chlamydia and gonorrhoea reduces unnecessary antibiotic use fivefold: a before and after study	PU: BMJ PUBLISHING GROUP, PY: 2023, DI: 10.1136/sextrans-2021-055382
Univ Oradea	Bumbu, GA	The urologist and child hydronephrosis caused by ureteral anomalies	PU: EDITURA ACAD ROMANE, PY: 2018
Univ Padjadjaran	Cesilia, C	The challenges in diagnosing isolated epididymal tuberculosis (TB) in an adolescent male: a case report	PU: BMC, PY: 2024, DI: 10.1186/s12894-024-01442-7
Univ Paris Saclay	Doat, S	Prostatitis, other genitourinary infections and prostate cancer risk: Influence of non-steroidal anti-inflammatory drugs? Results from the EPICAP study	PU: WILEY, PY: 2018, DI: 10.1002/ijc.31565
Univ Rochester	Gupta, A	Role of Funiculitis in Sonographic Diagnosis of Acute Epididymitis	PU: LIPPINCOTT WILLIAMS & WILKINS, PY: 2025, DI: 10.1097/RUQ.0000000000000709
Univ S Florida	Cristoforo, TA	Evaluating the Necessity of Antibiotics in the Treatment of Acute Epididymitis in Pediatric Patients A Literature Review of Retrospective Studies and Data Analysis	PU: LIPPINCOTT WILLIAMS & WILKINS, PY: 2021, DI: 10.1097/PEC.0000000000001018
Univ Svizzera Italiana	Montorfani-Janett, VML	External Male Genitalia in Henoch-Schonlein Syndrome: A Systematic Review	PU: MDPI, PY: 2022, DI: 10.3390/children9081154
Univ Sydney	Cheung, C	Mycoplasma genitalium: test positivity in syndromic presentations and clinicians' adherence with treatment guidelines at Sydney Sexual Health Centre	PU: SAGE PUBLICATIONS LTD, PY: 2021, DI: 10.1177/09564624211022583
Univ Tartu	Jevtusevskaja, J	Combination with antimicrobial peptide lyses improves loop-mediated isothermal amplification based method for Chlamydia trachomatis detection directly in urine sample	PU: BIOMED CENTRAL LTD, PY: 2016, DI: 10.1186/s12879-016-1674-0
Univ Toulouse	Picard-Hagen, N	Contagious epididymitis due to Brucella ovis: relationship between sexual function, serology and bacterial shedding in semen	PU: BMC, PY: 2015, DI: 10.1186/s12917-015-0440-7
Univ Turin	Colletti, A	Bromelain-Rich Pineapple Extract for the Treatment of Pediatric Patients With Orchiepididymitis: A Randomized Clinical Pilot Study	PU: WILEY, PY: 2025, DI: 10.1002/mnfr.70148
Univ Utah	Redshaw, JD	Epididymitis: A 21-Year Retrospective Review of Presentations to an Outpatient Urology Clinic	PU: ELSEVIER SCIENCE INC, PY: 2014, DI: 10.1016/j.juro.2014.04.002
Univ Vet Med Vienna	Paudel, S	Pathogenesis of Gallibacterium anatis in a natural infection model fulfils Koch's postulates: 2. Epididymitis and decreased semen quality are the predominant effects in specific pathogen free cockerels	PU: TAYLOR & FRANCIS LTD, PY: 2014, DI: 10.1080/03079457.2014.967176
Univ Warmia & Mazury	Domoslawska, A	Clinical and spermatological findings in male dogs with acquired infertility: A retrospective analysis	PU: WILEY, PY: 2020, DI: 10.1111/and.13802
Univ Washington	Dingle, TC	Clinical Significance and Characterization of Haemophilus influenzae Type b Genogroup Isolates from Urine Samples in an Adult Male Population	PU: AMER SOC MICROBIOLOGY, PY: 2014, DI: 10.1128/JCM.00506-14
Univ Western Ontario	Chin, JL	Magnetic Resonance Imaging-Guided Transurethral Ultrasound Ablation of Prostate Tissue in Patients with Localized Prostate Cancer: A Prospective Phase 1 Clinical Trial	PU: ELSEVIER SCIENCE BV, PY: 2016, DI: 10.1016/j.eururo.2015.12.029
Univ Zagreb	Skerlev, M	Gonorrhea: New challenges	PU: ELSEVIER SCIENCE INC, PY: 2014, DI: 10.1016/j.clindermatol.2013.08.010
Univ Zaragoza CITA	Peris, MP	Characterization of lesions in the temporal muscle and the male reproductive system (epididymis and testicle) of dogs experimentally infected with Leishmania infantum with different clinical stages	PU: ELSEVIER, PY: 2022, DI: 10.1016/j.vetpar.2022.109700
Utah State Univ	Clancy, CS	Comparative Histopathologic Lesions of the Male Reproductive Tract during Acute Infection of Zika Virus in AG129 and Ifnar-/- Mice	PU: ELSEVIER SCIENCE INC, PY: 2018, DI: 10.1016/j.ajpath.2017.12.019
Uttar Pradesh Pandit Deen Dayal Upadhayay Pashu Ch	Mishra, RP	Seroprevalence and Molecular Detection of Bovine Brucellosis	PU: AGRICULTURAL RESEARCH COMMUNICATION CENTRE, PY: 2023, DI: 10.18805/IJAR.B-4724
VA San Diego Healthcare Syst	Horton, LE	Actinotignum schaalii Infection: A Clandestine Cause of Sterile Pyuria?	PU: OXFORD UNIV PRESS INC, PY: 2018, DI: 10.1093/ofid/ofy015
Vanderbilt Univ	Quach, HT	Severe Epididymo-Orchitis and Encephalitis Complicating Anti-PD-1 Therapy	PU: WILEY, PY: 2019, DI: 10.1634/theoncologist.2018-0722
Vet Diagnost Pathol LLC	Hoerr, FJ	The Pathology of Infectious Bronchitis	PU: AMER ASSOC AVIAN PATHOLOGISTS, PY: 2021
Vet Inst Teolab	Zelenovic, M	Reliability of Molecular Tests in Diagnosing Ovine Brucellosis Caused by Brucella Ovis	PU: SCIENDO, PY: 2024, DI: 10.2478/acve-2024-0010
Vet Specialist Inst	Petrovic, M	First evidence of Brucella ovis infection in rams in the Pirot Municipality, Serbia	PU: IST ZOOPROFILATTICO SPERIMENTALE ABRUZZO & MOLISE G CAPORALE-IZS A&M, PY: 2014
Virgen Nieves Univ Hosp	Rosales-Castillo, A	Emerging Presence of Culturable Microorganisms in Clinical Samples of the Genitourinary System: Systematic Review and Experience in Specialized Care of a Regional Hospital	PU: MDPI, PY: 2022, DI: 10.3390/jcm11051348
Virgen del Rocio Childrens Hosp	Alonso, V	Ectopic Vas Deferens Inserting Into Distal Retroiliac Ureter in the Currarino Syndrome	PU: ELSEVIER SCIENCE INC, PY: 2016, DI: 10.1016/j.urology.2016.05.020
Virginia Polytech Inst & State Univ	Stewart, JL	Management of Reproductive Diseases in Male Small Ruminants	PU: W B SAUNDERS CO-ELSEVIER INC, PY: 2021, DI: 10.1016/j.cvfa.2020.10.005
Wake Forest Univ	Hester, AG	The prostatic utricle: An under-recognized condition resulting in significant morbidity in boys with both hypospadias and normal external genitalia	PU: ELSEVIER SCI LTD, PY: 2017, DI: 10.1016/j.jpurol.2017.01.019
Washington Univ	Naeem, M	Imaging Manifestations of Genitourinary Tuberculosis	PU: RADIOLOGICAL SOC NORTH AMERICA, PY: 2021, DI: 10.1148/rg.2021200154
Wuhan Univ	Chen, L	Ultrasound Imaging Findings of Acute Testicular Infection in Patients With Coronavirus Disease 2019 A Single-Center-Based Study in Wuhan, China	PU: WILEY, PY: 2021, DI: 10.1002/jum.15558
Xi An Jiao Tong Univ	Yang, BH	The Evaluation of the Clinical, Laboratory, and Radiological Findings of 16 Cases of Brucellar Spondylitis	PU: HINDAWI LTD, PY: 2016, DI: 10.1155/2016/8903635
Xinjiang Med Univ	Zheng, RJ	A Systematic Review and Meta-Analysis of Epidemiology and Clinical Manifestations of Human Brucellosis in China	PU: HINDAWI LTD, PY: 2018, DI: 10.1155/2018/5712920
Yale Sch Med	Ekanayake-Alper, DK	Retrospective Review of Surgical Outcomes and Pair-housing Success in Vasectomized Rhesus Macaques (Macaca mulatta)	PU: AMER ASSOC LABORATORY ANIMAL SCIENCE, PY: 2018
Zanjan Univ Med Sci	Eskandari, M	Co-administration of ginseng and ciprofloxacin ameliorates epididymo-orchitis induced alterations in sperm quality and spermatogenic cells apoptosis following infection in rats	PU: WILEY, PY: 2017, DI: 10.1111/and.12621
Zhejiang Chinese Med & Western Med Integrated Hosp	Liu, PJ	A new nomogram based on ultrasound and clinical features for distinguishing epididymal tuberculosis and nontuberculous epididymitis	PU: NATURE PORTFOLIO, PY: 2024, DI: 10.1038/s41598-024-65682-1
Zhejiang Chinese Med Univ	Wang, Y	Exploring the role of gut microbiome in male reproduction	PU: WILEY, PY: 2022, DI: 10.1111/andr.13143
Zhengzhou Univ	Lv, KL	Efficacy analysis of 26 cases of ejaculatory duct obstruction treated by prostatic utricle neck endoscopy	PU: FRONTIERS MEDIA SA, PY: 2022, DI: 10.3389/fsurg.2022.1031739
